# Supplementary material for: SLC3A2 N-glycosylation and Golgi remodeling regulate SLC7A amino acid exchangers and stress mitigation
Source: J Biol Chem. 2023 Nov 2;299(12):105416. doi: 10.1016/j.jbc.2023.105416 (PMC10698284; doi:10.1016/j.jbc.2023.105416)
Supplement: Supplemental Table S1 [file mmc2.xlsx]

## Sheet: tet induced glycopeptide list
Peptide sequence	Obseved m/z	Charged state	Retention time	Observed MW	Theoretical Glycopeptide Mass (MW)	Δ mass (Dalton)	Theoretical Peptide Mass [M]	Theoretical Glycoform mass	Glycan structure	Glycan site	Digest
DDVN273QTDLLQIDPNFGSK	1263.2	3	12	3786.58	3786.6	-0.01762	2017.96	1768.64	N2M3+N2H2F	N273	trypsin
DDVN273QTDLLQIDPNFGSK	1311.89	3	12	3932.64	3932.66	-0.01872	2017.96	1914.7	N2M3+N2H2F2	N273	trypsin
DDVN273QTDLLQIDPNFGSK	1384.91	3	12	4151.72	4151.73	-0.01082	2017.96	2133.77	N2M3+N3H3F	N273	trypsin
DDVN273QTDLLQIDPNFGSK	1336.23	3	12	4005.66	4005.67	-0.01002	2017.96	1987.71	N2M3+N3H3	N273	trypsin
DDVN273QTDLLQIDPNFGSK	1433.6	3	12	4297.78	4297.79	-0.01192	2017.96	2279.83	N2M3+N3H3F2	N273	trypsin
DDVN273QTDLLQIDPNFGSK	1506.62	3	12	4516.85	4516.86	-0.01302	2017.96	2498.9	N2M3+N4H4F	N273	trypsin
DDVN273QTDLLQIDPNFGSK	1130.22	4	12	4516.85	4516.86	-0.01352	2017.96	2498.9	N2M3+N4H4F	N273	trypsin
DDVN273QTDLLQIDPNFGSK	1555.31	3	12	4662.91	4662.92	-0.01412	2017.96	2644.96	N2M3+N4H4F2	N273	trypsin
DDVN273QTDLLQIDPNFGSK	1221.51	4	12	4882	4882	0.00148	2017.96	2864.04	N2M3+N5H5F	N273	trypsin
DDVN273QTDLLQIDPNFGSK	1628.33	3	12	4881.97	4882	-0.02692	2017.96	2864.04	N2M3+N5H5F	N273	trypsin
DDVN273QTDLLQIDPNFGSK	1677.01	3	12	5028.02	5028.05	-0.03492	2017.96	3010.09	N2M3+N5H5F2	N273	trypsin
DDVN273QTDLLQIDPNFGSK	1750.05	3	12	5247.13	5247.13	0.00148	2017.96	3229.17	N2M3+N6H6F	N273	trypsin
DDVN273QTDLLQIDPNFGSK	1312.79	4	12	5247.12	5247.13	-0.00392	2017.96	3229.17	N2M3+N6H6F	N273	trypsin
DDVN273QTDLLQIDPNFGSK	1349.3	4	12	5393.18	5393.19	-0.00862	2017.96	3375.23	N2M3+N6H6F2	N273	trypsin
DDVN273QTDLLQIDPNFGSK	1404.07	4	12	5612.24	5612.26	-0.02412	2017.96	3594.3	N2M3+N7H7F	N273	trypsin
DDVN273QTDLLQIDPNFGSK	1440.58	4	12	5758.29	5758.32	-0.02502	2017.96	3740.36	N2M3+N7H7F2	N273	trypsin
DDVN273QTDLLQIDPNFGSK	1495.35	4	12	5977.37	5977.39	-0.01732	2017.96	3959.43	N2M3+N8H8F	N273	trypsin
N355ASSF	887.003	3	1.5	2657.99	2657.99	-0.00646	524.223	2133.77	N2M3+N3H3F	misN355	trypsin missed cleavage
N355ASSF	1008.72	3	1.5	3023.13	3023.13	0.00034	524.223	2498.9	N2M3+N4H4F	misN355	trypsin missed cleavage
N355ASSF	1057.4	3	1.5	3169.19	3169.18	0.00044	524.223	2644.96	N2M3+N4H4F2	misN355	trypsin missed cleavage
N355ASSF	1130.43	3	1.5	3388.27	3388.26	0.00714	524.223	2864.04	N2M3+N5H5F	misN355	trypsin missed cleavage
N355ASSF	1179.11	3	1.5	3534.32	3534.32	0.00604	524.223	3010.09	N2M3+N5H5F2	misN355	trypsin missed cleavage
N355ASSF	1252.13	3	1.5	3753.38	3753.39	-0.00886	524.223	3229.17	N2M3+N6H6F	misN355	trypsin missed cleavage
N355ASSF	1300.82	3	1.5	3899.44	3899.45	-0.00996	524.223	3375.23	N2M3+N6H6F2	misN355	trypsin missed cleavage
N355ASSF	1373.85	3	1.5	4118.52	4118.52	-0.00206	524.223	3594.3	N2M3+N7H7F	misN355	trypsin missed cleavage
N355ASSF	1422.53	3	1.5	4264.58	4264.58	-0.00316	524.223	3740.36	N2M3+N7H7F2	misN355	trypsin missed cleavage
N355ASSF	1495.56	3	1.5	4483.66	4483.66	0.00474	524.223	3959.43	N2M3+N8H8F	misN355	trypsin missed cleavage
N355ASSF	1121.92	4	1.5	4483.65	4483.66	-0.00256	524.223	3959.43	N2M3+N8H8F	misN355	trypsin missed cleavage
N355ASSF	1544.25	3	1.5	4629.72	4629.71	0.00364	524.223	4105.49	N2M3+N8H8F2	misN355	trypsin missed cleavage
N355ASSF	1617.27	3	1.5	4848.8	4848.79	0.01154	524.223	4324.56	N2M3+N9H9F	misN355	trypsin missed cleavage
N355ASSF	1213.21	4	1.5	4848.79	4848.79	0.00444	524.223	4324.56	N2M3+N9H9F	misN355	trypsin missed cleavage
DASSFLAEWQN365ITK	1689.71	2	16	3377.41	3377.42	-0.00905	1608.78	1768.64	N2M3+N2H2F	N365	Trypsin
DASSFLAEWQN365ITK	1126.81	3	16	3377.4	3377.42	-0.01605	1608.78	1768.64	N2M3+N2H2F	N365	Trypsin
DASSFLAEWQN365ITK	1199.83	3	16	3596.48	3596.49	-0.01115	1608.78	1987.71	N2M3+N3H3	N365	Trypsin
DASSFLAEWQN365ITK	900.12	4	16	3596.45	3596.49	-0.03915	1608.78	1987.71	N2M3+N3H3	N365	Trypsin
DASSFLAEWQN365ITK	1248.52	3	16	3742.54	3742.55	-0.01015	1608.78	2133.77	N2M3+N3H3F	N365	Trypsin
DASSFLAEWQN365ITK	936.65	4	16	3742.57	3742.55	0.02195	1608.78	2133.77	N2M3+N3H3F	N365	Trypsin
DASSFLAEWQN365ITK	1297.21	3	16	3888.6	3888.61	-0.01125	1608.78	2279.83	N2M3+N3H3F2	N365	Trypsin
DASSFLAEWQN365ITK	973.154	4	16	3888.59	3888.61	-0.01835	1608.78	2279.83	N2M3+N3H3F2	N365	Trypsin
DASSFLAEWQN365ITK	1321.55	3	16	3961.62	3961.62	-0.00375	1608.78	2352.85	N2M3+N4H4	N365	Trypsin
DASSFLAEWQN365ITK	1370.23	3	16	4107.68	4107.68	-0.00365	1608.78	2498.9	N2M3+N4H4F	N365	Trypsin
DASSFLAEWQN365ITK	1027.92	4	16	4107.65	4107.68	-0.03165	1608.78	2498.9	N2M3+N4H4F	N365	Trypsin
DASSFLAEWQN365ITK	1418.92	3	16	4253.74	4253.74	-0.00475	1608.78	2644.96	N2M3+N4H4F2	N365	Trypsin
DASSFLAEWQN365ITK	1491.93	3	16	4472.78	4472.81	-0.03195	1608.78	2864.04	N2M3+N5H5F	N365	Trypsin
DASSFLAEWQN365ITK	1564.97	3	16	4691.9	4691.89	0.01105	1608.78	3083.11	N2M3+N6H6	N365	Trypsin
DASSFLAEWQN365ITK	1613.66	3	16	4837.96	4837.95	0.01115	1608.78	3229.17	N2M3+N6H6F	N365	Trypsin
DASSFLAEWQN365ITK	1210.5	4	16	4837.97	4837.95	0.02535	1608.78	3229.17	N2M3+N6H6F	N365	Trypsin
DASSFLAEWQN365ITK	1662.35	3	16	4984.01	4984	0.01005	1608.78	3375.23	N2M3+N6H6F2	N365	Trypsin
DASSFLAEWQN365ITK	1247.01	4	16	4984.03	4984	0.02425	1608.78	3375.23	N2M3+N6H6F2	N365	Trypsin
DASSFLAEWQN365ITK	1301.78	4	16	5203.11	5203.08	0.03195	1608.78	3594.3	N2M3+N7H7F	N365	Trypsin
DASSFLAEWQN365ITK	1356.55	4	16	5422.17	5422.15	0.01775	1608.78	3813.37	N2M3+N8H8	N365	Trypsin
DASSFLAEWQN365ITK	1114.65	5	16	5568.19	5568.21	-0.01725	1608.78	3959.43	N2M3+N8H8F	N365	Trypsin
DASSFLAEWQN365ITK	1393.06	4	16	5568.23	5568.21	0.01775	1608.78	3959.43	N2M3+N8H8F	N365	Trypsin
DASSFLAEWQN365ITK	1143.86	5	16	5714.25	5714.27	-0.01835	1608.78	4105.49	N2M3+N8H8F2	N365	Trypsin
DASSFLAEWQN365ITK	1429.58	4	16	5714.29	5714.27	0.01665	1608.78	4105.49	N2M3+N8H8F2	N365	Trypsin
DASSFLAEWQN365ITK	1484.34	4	16	5933.35	5933.34	0.00835	1608.78	4324.56	N2M3+N9H9F	N365	Trypsin
DASSFLAEWQN365ITK	1575.63	4	16	6298.49	6298.48	0.01775	1608.78	4689.7	N2M3+N10H10F	N365	Trypsin
				0		0		0			Trypsin
LLIAGTN381SSDLQQILSLLES NK	1327.29	3	25	3978.85	3978.87	-0.01581	2356.28	1622.58	N2M3+N2H2	N381	Trypsin
LLIAGTN381SSDLQQILSLLES NK	1087	4	25	4343.98	4344	-0.01581	2356.28	1987.71	N2M3+N3H3	N381	Trypsin
LLIAGTN381SSDLQQILSLLES NK	1449	3	25	4343.99	4344	-0.00901	2356.28	1987.71	N2M3+N3H3	N381	Trypsin
LLIAGTN381SSDLQQILSLLES NK	1178.29	4	25	4709.12	4709.13	-0.00901	2356.28	2352.85	N2M3+N4H4	N381	Trypsin
LLIAGTN381SSDLQQILSLLES NK	1570.71	3	25	4709.12	4709.13	-0.01481	2356.28	2352.85	N2M3+N4H4	N381	Trypsin
LLIAGTN381SSDLQQILSLLES NK	1214.8	4	25	4855.18	4855.19	-0.00991	2356.28	2498.9	N2M3+N4H4F	N381	Trypsin
LLIAGTN381SSDLQQILSLLES NK	1619.4	3	25	4855.17	4855.19	-0.01591	2356.28	2498.9	N2M3+N4H4F	N381	Trypsin
LLIAGTN381SSDLQQILSLLES NK	1269.57	4	25	5074.25	5074.26	-0.01421	2356.28	2717.98	N2M3+N5H5	N381	Trypsin
LLIAGTN381SSDLQQILSLLES NK	1692.43	3	25	5074.26	5074.26	-0.00741	2356.28	2717.98	N2M3+N5H5	N381	Trypsin
LLIAGTN381SSDLQQILSLLES NK	1306.08	4	25	5220.31	5220.32	-0.01531	2356.28	2864.04	N2M3+N5H5F	N381	Trypsin
LLIAGTN381SSDLQQILSLLES NK	1360.85	4	25	5439.38	5439.39	-0.01881	2356.28	3083.11	N2M3+N6H6	N381	Trypsin
LLIAGTN381SSDLQQILSLLES NK	1452.14	4	25	5804.51	5804.53	-0.01221	2356.28	3448.24	N2M3+N7H7	N381	Trypsin
LLIAGTN381SSDLQQILSLLES NK	1543.42	4	25	6169.65	6169.66	-0.00561	2356.28	3813.37	N2M3+N8H8	N381	Trypsin
SLVTQYLN424ATGNR	893.385	4	9	3569.51	3569.51	0.00021	1435.74	2133.77	N2M3+N3H3F	N424	Trypsin
SLVTQYLN424ATGNR	1190.85	3	9	3569.54	3569.51	0.02821	1435.74	2133.77	N2M3+N3H3F	N424	Trypsin
SLVTQYLN424ATGNR	1239.54	3	9	3715.6	3715.57	0.02741	1435.74	2279.83	N2M3+N3H3F2	N424	Trypsin
SLVTQYLN424ATGNR	984.679	4	9	3934.69	3934.65	0.04291	1435.74	2498.9	N2M3+N4H4F	N424	Trypsin
SLVTQYLN424ATGNR	1312.56	3	9	3934.65	3934.65	0.00471	1435.74	2498.9	N2M3+N4H4F	N424	Trypsin
SLVTQYLN424ATGNR	1361.24	3	9	4080.71	4080.7	0.00361	1435.74	2644.96	N2M3+N4H4F2	N424	Trypsin
SLVTQYLN424ATGNR	1263.87	3	9	3788.59	3788.59	0.00551	1435.74	2352.85	N2M3+N4H4	N424	Trypsin
SLVTQYLN424ATGNR	1434.27	3	9	4299.78	4299.78	0.00101	1435.74	2864.04	N2M3+N5H5F	N424	Trypsin
SLVTQYLN424ATGNR	1482.95	3	9	4445.82	4445.84	-0.01959	1435.74	3010.09	N2M3+N5H5F2	N424	Trypsin
SLVTQYLN424ATGNR	1167.24	4	9	4664.92	4664.91	0.00751	1435.74	3229.17	N2M3+N6H6F	N424	Trypsin
SLVTQYLN424ATGNR	1555.98	3	9	4664.92	4664.91	0.01441	1435.74	3229.17	N2M3+N6H6F	N424	Trypsin
SLVTQYLN424ATGNR	1203.75	4	9	4810.97	4810.97	0.00641	1435.74	3375.23	N2M3+N6H6F2	N424	Trypsin
SLVTQYLN424ATGNR	1604.67	3	9	4810.98	4810.97	0.01361	1435.74	3375.23	N2M3+N6H6F2	N424	Trypsin
SLVTQYLN424ATGNR	1507.29	3	9	4518.86	4518.85	0.00831	1435.74	3083.11	N2M3+N6H6	N424	Trypsin
SLVTQYLN424ATGNR	1258.52	4	9	5030.07	5030.04	0.02691	1435.74	3594.3	N2M3+N7H7F	N424	Trypsin
SLVTQYLN424ATGNR	1677.7	3	9	5030.08	5030.04	0.03381	1435.74	3594.3	N2M3+N7H7F	N424	Trypsin
SLVTQYLN424ATGNR	1295.04	4	9	5176.13	5176.1	0.02601	1435.74	3740.36	N2M3+N7H7F2	N424	Trypsin
SLVTQYLN424ATGNR	1386.32	4	9	5541.24	5541.23	0.01081	1435.74	4105.49	N2M3+N8H8F2	N424	Trypsin
SLVTQYLN424ATGNR	1349.81	4	9	5395.21	5395.17	0.04071	1435.74	3959.43	N2M3+N8H8F	N424	Trypsin
SLVTQYLN424ATGNR	1441.09	4	9	5760.34	5760.31	0.03851	1435.74	4324.56	N2M3+N9H9F1	N424	Trypsin
SLVTQYLN424ATGNR	1532.38	4	9	6125.47	6125.44	0.03631	1435.74	4689.7	N2M3+N10H10F1	N424	Trypsin
SLVTQYLN424ATGNR	1568.89	4	9	6271.53	6271.5	0.03161	1435.74	4835.75	N2M3+N10H10F2	N424	Trypsin
LLIAGTN381SS	1249.53	2	5.2	2497.05	2497.06	-0.01157	874.476	1622.58	N2M3+N2H2	nN381	Trypsin and AspN
LLIAGTN381SS	1432.09	2	5.2	2862.16	2862.19	-0.03007	874.476	1987.71	N2M3+N3H3	nN381	Trypsin and AspN
LLIAGTN381SS	955.058	3	5.2	2862.15	2862.19	-0.03707	874.476	1987.71	N2M3+N3H3	nN381	Trypsin and AspN
LLIAGTN381SS	1076.77	3	5.2	3227.29	3227.32	-0.03027	874.476	2352.85	N2M3+N4H4	nN381	Trypsin and AspN
LLIAGTN381SS	1614.66	2	5.2	3227.3	3227.32	-0.02327	874.476	2352.85	N2M3+N4H4	nN381	Trypsin and AspN
LLIAGTN381SS	1125.46	3	5.2	3373.35	3373.38	-0.03137	874.476	2498.9	N2M3+N4H4F	nN381	Trypsin and AspN
LLIAGTN381SS	1198.48	3	5.2	3592.43	3592.45	-0.02347	874.476	2717.98	N2M3+N5H5	nN381	Trypsin and AspN
LLIAGTN381SS	1247.17	3	5.2	3738.49	3738.51	-0.02457	874.476	2864.04	N2M3+N5H5F	nN381	Trypsin and AspN
LLIAGTN381SS	1320.2	3	5.2	3957.59	3957.59	0.00373	874.476	3083.11	N2M3+N6H6	nN381	Trypsin and AspN
LLIAGTN381SS	1441.92	3	5.2	4322.73	4322.72	0.01053	874.476	3448.24	N2M3+N7H7	nN381	Trypsin and AspN
LLIAGTN381SS	1563.63	3	5.2	4687.87	4687.85	0.01823	874.476	3813.37	N2M3+N8H8	nN381	Trypsin and AspN
EWQN365ITK	1344.05	2	3.8	2686.09	2686.1	-0.01416	917.461	1768.64	N2M3+N2H2F	nN365	Trypsin and AspN
EWQN365ITK	896.37	3	3.8	2686.09	2686.1	-0.01116	917.461	1768.64	N2M3+N2H2F	nN365	Trypsin and AspN
EWQN365ITK	1018.07	3	3.8	3051.18	3051.23	-0.04966	917.461	2133.77	N2M3+N3H3F	nN365	Trypsin and AspN
EWQN365ITK	1526.62	2	3.8	3051.22	3051.23	-0.01636	917.461	2133.77	N2M3+N3H3F	nN365	Trypsin and AspN
EWQN365ITK	969.382	3	3.8	2905.13	2905.17	-0.04886	917.461	1987.71	N2M3+N3H3	nN365	Trypsin and AspN
EWQN365ITK	1453.59	2	3.8	2905.16	2905.17	-0.01846	917.461	1987.71	N2M3+N3H3	nN365	Trypsin and AspN
EWQN365ITK	1066.77	3	3.8	3197.29	3197.29	0.00204	917.461	2279.83	N2M3+N3H3F2	nN365	Trypsin and AspN
EWQN365ITK	1599.65	2	3.8	3197.28	3197.29	-0.00826	917.461	2279.83	N2M3+N3H3F2	nN365	Trypsin and AspN
EWQN365ITK	1139.8	3	3.8	3416.37	3416.36	0.00964	917.461	2498.9	N2M3+N4H4F	nN365	Trypsin and AspN
EWQN365ITK	1188.47	3	3.8	3562.38	3562.42	-0.04396	917.461	2644.96	N2M3+N4H4F2	nN365	Trypsin and AspN
EWQN365ITK	1091.1	3	3.8	3270.26	3270.31	-0.04206	917.461	2352.85	N2M3+N4H4	nN365	Trypsin and AspN
EWQN365ITK	1261.49	3	3.8	3781.46	3781.5	-0.03606	917.461	2864.04	N2M3+N5H5F	nN365	Trypsin and AspN
EWQN365ITK	1383.22	3	3.8	4146.63	4146.63	0.00074	917.461	3229.17	N2M3+N6H6F	nN365	Trypsin and AspN
EWQN365ITK	1431.9	3	3.8	4292.69	4292.69	-0.00036	917.461	3375.23	N2M3+N6H6F2	nN365	Trypsin and AspN
EWQN365ITK	1334.53	3	3.8	4000.57	4000.57	0.00154	917.461	3083.11	N2M3+N6H6	nN365	Trypsin and AspN
EWQN365ITK	1626.64	3	3.8	4876.91	4876.89	0.01434	917.461	3959.43	N2M3+N8H8F	nN365	Trypsin and AspN
EWQN365ITK	1220.23	4	3.8	4876.9	4876.89	0.00704	917.461	3959.43	N2M3+N8H8F	nN365	Trypsin and AspN
EWQN365ITK	1675.36	3	3.8	5023.06	5022.95	0.11344	917.461	4105.49	N2M3+N8H8F2	nN365	Trypsin and AspN
EWQN365ITK	1256.77	4	3.8	5023.06	5022.95	0.10634	917.461	4105.49	N2M3+N8H8F2	nN365	Trypsin and AspN
EWQN365ITK	1577.96	3	3.8	4730.85	4730.84	0.01514	917.461	3813.37	N2M3+N8H8	nN365	Trypsin and AspN
EWQN365ITK	1402.8	4	3.8	5607.18	5607.16	0.02064	917.461	4689.7	N2M3+N10H10F	nN365	Trypsin and AspN
EWQN365ITK	1366.29	4	3.8	5461.12	5461.1	0.02174	917.461	4543.64	N2M3+N10H10	nN365	Trypsin and AspN
EWQN365ITK	1439.32	4	3.8	5753.24	5753.22	0.01994	917.461	4835.76	N2M3+N10H10F2	nN365	Trypsin and AspN
N355ASSFLA	1422.06	2	5	2842.1	2842.12	-0.01393	708.344	2133.77	N2M3+N3H3F	nN355	Trypsin and AspN
N355ASSFLA	1604.63	2	5	3207.24	3207.25	-0.00713	708.344	2498.9	N2M3+N4H4F	nN355	Trypsin and AspN
N355ASSFLA	1070.09	3	5	3207.23	3207.25	-0.01413	708.344	2498.9	N2M3+N4H4F	nN355	Trypsin and AspN
N355ASSFLA	1118.78	3	5	3353.31	3353.31	0.00757	708.344	2644.96	N2M3+N4H4F2	nN355	Trypsin and AspN
N355ASSFLA	1191.8	3	5	3572.37	3572.38	-0.00713	708.344	2864.04	N2M3+N5H5F	nN355	Trypsin and AspN
N355ASSFLA	1240.48	3	4.5	3718.43	3718.44	-0.00803	708.344	3010.09	N2M3+N5H5F2	nN355	Trypsin and AspN
N355ASSFLA	1313.51	3	4.5	3937.51	3937.51	-0.00033	708.344	3229.17	N2M3+N6H6F	nN355	Trypsin and AspN
N355ASSFLA	985.393	4	4.5	3937.54	3937.51	0.03147	708.344	3229.17	N2M3+N6H6F	nN355	Trypsin and AspN
N355ASSFLA	1435.24	3	4.5	4302.69	4302.64	0.04527	708.344	3594.3	N2M3+N7H7F	nN355	Trypsin and AspN
N355ASSFLA	1362.2	3	4.5	4083.57	4083.57	-0.00123	708.344	3375.23	N2M3+N6H6F2	nN355	Trypsin and AspN
N355ASSFLA	1556.93	3	4.5	4667.77	4667.78	-0.00793	708.344	3959.43	N2M3+N8H8F	nN355	Trypsin and AspN
N355ASSFLA	1167.96	4	4.5	4667.81	4667.78	0.02907	708.344	3959.43	N2M3+N8H8F	nN355	Trypsin and AspN
N355ASSFLA	1678.58	3	4.5	5032.72	5032.91	-0.19013	708.344	4324.56	N2M3+N9H9F	nN355	Trypsin and AspN
DIPGAVSAN506MTVK	1536.15	2	9.5	3070.29	3070.3	-0.0098	1301.66	1768.64	N2M3+N2H2F	nN506	Trypsin and AspN
DIPGAVSAN506MTVK	1024.44	3	9.5	3070.29	3070.3	-0.0168	1301.66	1768.64	N2M3+N2H2F	nN506	Trypsin and AspN
DIPGAVSAN506MTVK	975.75	3	9.5	2924.23	2924.25	-0.016	1301.66	1622.58	N2M3+N2H2	nN506	Trypsin and AspN
DIPGAVSAN506MTVK	1463.13	2	9.5	2924.24	2924.25	-0.0089	1301.66	1622.58	N2M3+N2H2	nN506	Trypsin and AspN
DIPGAVSAN506MTVK	1073.12	3	9.5	3216.34	3216.36	-0.0179	1301.66	1914.7	N2M3+N2H2F2	nN506	Trypsin and AspN
DIPGAVSAN506MTVK	1609.18	2	9.5	3216.35	3216.36	-0.0109	1301.66	1914.7	N2M3+N2H2F2	nN506	Trypsin and AspN
DIPGAVSAN506MTVK	1645.69	2	9.5	3289.36	3289.38	-0.0151	1301.66	1987.71	N2M3+N3H3	nN506	Trypsin and AspN
DIPGAVSAN506MTVK	1097.46	3	9.5	3289.36	3289.38	-0.0221	1301.66	1987.71	N2M3+N3H3	nN506	Trypsin and AspN
DIPGAVSAN506MTVK	859.862	4	9.5	3435.42	3435.44	-0.017	1301.66	2133.77	N2M3+N3H3F	nN506	Trypsin and AspN
DIPGAVSAN506MTVK	1146.15	3	9.5	3435.43	3435.44	-0.01	1301.66	2133.77	N2M3+N3H3F	nN506	Trypsin and AspN
DIPGAVSAN506MTVK	1194.83	3	9.5	3581.48	3581.49	-0.0111	1301.66	2279.83	N2M3+N3H3F2	nN506	Trypsin and AspN
DIPGAVSAN506MTVK	1267.86	3	9.5	3800.57	3800.57	-0.0032	1301.66	2498.9	N2M3+N4H4F	nN506	Trypsin and AspN
DIPGAVSAN506MTVK	1219.17	3	9.5	3654.5	3654.51	-0.0153	1301.66	2352.85	N2M3+N4H4	nN506	Trypsin and AspN
DIPGAVSAN506MTVK	1389.58	3	9.5	4165.7	4165.7	0.0036	1301.66	2864.04	N2M3+N5H5F	nN506	Trypsin and AspN
DIPGAVSAN506MTVK	1511.29	3	9.5	4530.84	4530.83	0.0036	1301.66	3229.17	N2M3+N6H6F	nN506	Trypsin and AspN

## Sheet: Fig4B N381
	samples
at N381 glycan site	wt			N273		N273, N355			N355, N492			N273, N355, N492
Glycan withoug fucose	255I	255I	255I AspN	256G	256G AspN	257A	257A	257A AspN	258F	258F	258F AspN	259J	259J	259 AspN
N2M3+N2H2	0.452	0.345	1.125	0.717	1.569	1.403	0.585	1.008	1.132	1.032	1.381	1.444	1.363	2.075
N2M3+N3H3	9.293	8.988	11.389	8.833	10.764	9.849	10.152	13.791	11.004	11.654	14.772	16.589	16.328	21.094
N2M3+N4H4	55.8	52.773	55.792	50.996	54.695	51.723	51.381	55.816	48.049	48.269	52.465	50.759	52.002	52.663
N2M3+N5H5	16.517	18.213	14.018	21.907	15.481	20.995	19.87	15.867	20.121	19.205	15.346	17.745	17.698	13.102
N2M3+N6H6	8.831	9.795	8.304	9.598	9.589	8.977	10.088	7.48	10.953	10.781	8.224	8.055	7.899	6.534
N2M3+N7H7	2.926	3.007	2.738	3.351	3.695	3.325	3.912	2.875	4.433	4.529	3.309	2.84	2.458	2.369
N2M3+N8H8	0.371	0.418	0.245	0.883	0.836	1.018	0.922	0.507	1.078	1.171	0.848	0.636	0.637	0.458
Glycan with fucose
N2M3+N4H4F	4.18	4.723	4.276	2.336	1.965	1.845	1.87	1.684	2.037	2.17	2.211	1.285	1.111	1.103
N2M3+N5H5F	1.63	1.737	2.111	1.381	1.406	0.866	1.219	0.974	1.193	1.189	1.445	0.647	0.505	0.49

## Sheet: Fig4C N506
at N506 glycan site	wt	N273	N273, N355	N355, N492	N273, N355, N492
glycan structure	255I AspN	256 Asp-N	257A AspN	258F AspN	259 Asp-N	259 Asp-N
N2M3+N2H2	13.993	15.444	12.523	10.68	23.203	25.672
N2M3+N3H3	10.347	18.986	12.442	8.236	19.87	19.232
N2M3+N4H4	3.23	3.723	2.24	1.408	3.32	2.609
with 1 frucose
N2M3+N2H2F	31.349	24.58	31.513	34.686	23.352	24.383
N2M3+N3H3F	14.889	20.292	22.26	19.251	16.35	15.761
N2M3+N4H4F	3.136	3.334	3.207	3.1	2.881	2.21
N2M3+N5H5F	1.919	2.602	2.265	2.436	2.468	1.863
N2M3+N6H6F	0.228	0.657	0.682	0.56	0.388	0.124
with 2 frucose
N2M3+N2H2F2	12.699	5.283	7.109	12.265	4.28	5.045
N2M3+N3H3F2	8.209	5.099	5.759	7.378	3.889	3.1

## Sheet: Fig4E N424
	samples
at N424 glycan site	wt			N273		N273, N355			N355, N492			N273, N355, N492
glycan structure	255I	255I	255I AspN	256G	256G AspN	257A	257A	257A AspN	258F	258F	258F AspN	259J	259J	259AspN
N2M3+N4H4	1.53	2.24	0.965	1.89	1.93	0.4	0.164	0.22	0.482	0.053	0.037	2.704	2.615	2.388
N2M3+N6H6	1.429	2.192	1.572	1.345	2.545	0.252	0.097	0.238	0.183	0.045	0.331	1.513	1.804	1.789
with 1 frucose
N2M3+N3H3F	0.818	0.578	2.14	0.637	1.683	1.855	2.35	2.116	2.022	2.275	1.841	2.271	2.551	2.491
N2M3+N4H4F	19.479	20.844	19.039	20.379	18.097	22.103	21.077	20.478	19.142	19.494	19.776	26.849	27.771	27.1
N2M3+N5H5F	2.117	2.401	2.205	2.488	2.622	2.023	1.894	1.901	1.939	1.781	1.862	2.017	1.788	1.992
N2M3+N6H6F	29.114	26.074	25.39	27.222	29.313	29.037	29.72	30.309	29.5	29.969	29.576	29.362	29.399	29.352
N2M3+N7H7F	3.722	3.268	3.485	6.988	7.617	6.217	6.268	6.195	5.761	5.175	5.752	5.224	4.812	5.21
N2M3+N8H8F	8.335	7.892	8.678	13.125	10.119	12.369	13.131	12.553	12.891	12.98	12.374	12.296	11.035	11.798
N2M3+N9H9F1	1.493	1.757	2.086	3.545	3.416	3.116	2.798	2.866	2.631	2.903	2.536	2.544	2.224	2.633
N2M3+N10H10F1	2.014	2.567	2.452	3.681	4.024	3.356	3.441	3.545	3.226	3.23	3.294	3.471	3.42	3.359
with 2 frucose
N2M3+N3H3F2	0.54	0.162	2.6	0.098	0.263	1.023	0.668	0.638	0.888	0.874	0.867	0.014	0.411	0.316
N2M3+N4H4F2	4.616	6.24	4.609	2.315	2.652	2.329	2.547	2.612	2.724	2.39	2.645	2.039	2.298	1.397
N2M3+N5H5F2	1.35	1.76	1.521	0.847	1.869	1.105	0.6	0.856	1.134	0.89	1.201	0.341	0.631	0.723
N2M3+N6H6F2	14.636	13.395	13.407	6.86	6.372	7.617	7.17	7.756	8.464	8.622	8.876	4.575	4.697	4.426
N2M3+N7H7F2	2.541	2.489	2.745	3.171	2.391	2.278	2.782	2.539	2.556	2.999	3.047	1.565	1.536	1.52
N2M3+N8H8F2	4.978	4.469	5.272	4.031	3.291	3.641	3.968	3.876	4.613	4.984	4.43	2.447	2.051	2.623
N2M3+N10H10F2	1.288	1.671	1.836	1.379	1.796	1.279	1.325	1.302	1.843	1.336	1.553	0.768	0.956	0.882

## Sheet: Fig4D N365
at N365 glycan site	WT		N273		N273, N355	N355, N492	N273, N355, N492
Glycan withoug fucose	255I	255I	256G	256G AspN	257A	258F	259J	259J
N2M3+N3H3	0.6174	0.8575	1.4926	0.8732	6.5345	5.938	18.8587	20.983
N2M3+N4H4	0.6441	2.0204	3.9099	5.3406	7.2372	6.8681	15.5922	15.7454
N2M3+N6H6	0.1599	0.584	1.7528	3.2588	0.1754	0.1959	0.7975	0.377
N2M3+N8H8	0.4795	0.6329	1.7329	0.9653	0.0306	0.0124	0.0176	0.0381
with 1 frucose
N2M3+N2H2F	18.9886	18.178	2.9246	3.1243	11.2771	9.2366	7.2639	8.2215
N2M3+N3H3F	29.6416	24.4369	10.9912	14.2281	32.1447	31.2905	22.7524	23.4181
N2M3+N4H4F	8.27	8.0457	22.9581	21.8741	27.3959	28.1269	17.0769	18.3342
N2M3+N5H5F	1.4211	2.2476	1.9491	1.5551	0.911	0.7451	0.4804	0.3376
N2M3+N6H6F	8.6498	9.6541	22.1827	19.2663	1.3241	1.2691	1.2542	0.7982
N2M3+N8H8F	2.6138	2.7283	8.3231	9.7625	0.016	0.0112	0.0377	0.0095
N2M3+N10H10F	0.6832	1.1582	3.137	2.9754	0.0049	0.0039	0.0158	0.0721
with 2 frucose
N2M3+N3H3F2	12.7486	14.5839	1.8175	1.1372	6.4371	7.633	8.6598	6.7507
N2M3+N4H4F2	4.2811	3.6678	4.5989	5.1201	5.1873	7.4005	2.4639	2.391
N2M3+N6H6F2	8.1676	8.4277	8.4998	6.2417	0.1805	0.321	0.1091	0.0373
N2M3+N8H8F2	2.6338	2.777	3.7298	3.0489	0.0058	0.0074	0.0225	0.0029

## Sheet: Fig4G N355
at N355 glycan site	N273, N355	N355, N492	N273, N355, N492
Glycan with 1 fucose	257A	258F	259J	259J
N2M3+N5H5F	10.773	9.805	7.603	7.802
N2M3+N6H6F	24.28	21.084	20.977	25.323
N2M3+N7H7F	10.127	8.53	18.31	9.952
N2M3+N8H8F	9.681	8.363	10.042	11.093
N2M3+N9H9F	1.288	1.389	1.24	0.749
Glycan with 2 fucose
N2M3+N4H4F2	5.682	9.392	5.882	6.055
N2M3+N5H5F2	4.446	6.289	2.563	2.577
N2M3+N6H6F2	6.099	9.137	3.862	4.258

## Sheet: Fig4F N273
at N273 glycan site	N273	N273, N355		N273, N355, N492
glycan structure	256G	257A	257A	259J	259J
N2M3+N3H3	0.019	0.065	0.077	0.052	0.155
with 1 frucose
N2M3+N2H2F	3.138	3.674	3.207	4.624	5.005
N2M3+N3H3F	22.953	22.522	19.333	28.889	29.96
N2M3+N4H4F	30.943	32.854	34.139	33.045	31.986
N2M3+N5H5F	11.448	11.082	12.42	9.619	9.166
N2M3+N6H6F	10.568	7.397	10.017	9.213	7.385
N2M3+N7H7F	4.173	3.795	3.998	3.399	2.939
N2M3+N8H8F	0.595	1.451	0.966	0.785	1.066
with 2 frucose
N2M3+N2H2F2	0.56	0.297	0.579	0.338	0.733
N2M3+N3H3F2	4.493	5.156	4.93	3.708	3.882
N2M3+N4H4F2	4.848	5.289	3.812	3.085	4.081
N2M3+N5H5F2	0.942	1.455	1.029	0.463	0.613
N2M3+N6H6F2	4.102	3.574	4.657	2.418	2.005
N2M3+N7H7F2	1.218	1.389	0.835	0.364	1.025
