# Supplementary material for: SLC3A2 N-glycosylation and Golgi remodeling regulate SLC7A amino acid exchangers and stress mitigation
Source: J Biol Chem. 2023 Nov 2;299(12):105416. doi: 10.1016/j.jbc.2023.105416 (PMC10698284; doi:10.1016/j.jbc.2023.105416)
Supplement: Supplemental Table S2 [file mmc3.xlsx]

## Sheet: extracted glycopeptides used
trypsin digest
4F2_HUMAN Extracted Glycopeptide used to quantify the glycan ratio for each N-linked site
Peptide Sequence	Observed m/z	Charged state	Retention time	Observed Glycopeptide Mass(MW)	Theoretical Glycopeptide Mass (MW)	error Δmass (Dalton)	Theoretical Peptide Mass [M]	Theoretical Glycoform mass	Predict Glycan structure	Glycan site
DASSFLAEWQN365ITK without sialic acid
DASSFLAEWQN365ITK	1126.81	3	12.484	3377.44	3377.42	0.02466	1608.78	1768.64	N2FM3+N2H2	N365
DASSFLAEWQN365ITK	1248.53	3	12.3	3742.58	3742.55	0.03086	1608.78	2133.77	N2FM3+N3H3	N365
DASSFLAEWQN365ITK	936.677	4	11.844	3742.71	3742.55	0.16006	1608.78	2133.77	N2FM3+N3H3	N365
DASSFLAEWQN365ITK	1370.25	3	12.181	4107.75	4107.68	0.06436	1608.78	2498.9	N2FM3+N4H4	N365
DASSFLAEWQN365ITK	1119.2	4	12.126	4472.81	4472.81	-0.00674	1608.78	2864.04	N2FM3+N5H5	N365
DASSFLAEWQN365ITK	1491.95	3	12.011	4472.86	4472.81	0.04446	1608.78	2864.04	N2FM3+N5H5	N365
DASSFLAEWQN365ITK	1613.67	3	11.958	4838.01	4837.95	0.05996	1608.78	3229.17	N2FM3+N6H6	N365
DASSFLAEWQN365ITK	1210.5	4	12.011	4838	4837.95	0.05866	1608.78	3229.17	N2FM3+N6H6	N365
DASSFLAEWQN365ITK	1301.77	4	11.899	5203.07	5203.08	-0.00594	1608.78	3594.3	N2FM3+N7H7	N365
DASSFLAEWQN365ITK	1393.06	4	11.676	5568.24	5568.21	0.02586	1608.78	3959.43	N2FM3+N8H8	N365
LLIAGTN381SSDLQQILSLLESNK without sialic acid			RT
LLIAGTN381SSDLQQILSLLES NK	1087.01	4	18.832	4344.04	4344	0.04139	2356.28	1987.71	N2M3+N3H3	N381
LLIAGTN381SSDLQQILSLLES NK	1449.01	3	18.832	4344.04	4344	0.04259	2356.28	1987.71	N2M3+N3H3	N381
LLIAGTN381SSDLQQILSLLES NK	1178.29	4	18.785	4709.17	4709.13	0.03639	2356.28	2352.85	N2M3+N4H4	N381
LLIAGTN381SSDLQQILSLLES NK	1570.73	3	18.785	4709.18	4709.13	0.05119	2356.28	2352.85	N2M3+N4H4	N381
LLIAGTN381SSDLQQILSLLES NK	1619.41	3	18.785	4855.23	4855.19	0.04349	2356.28	2498.9	N2FM3+N4H4	N381
LLIAGTN381SSDLQQILSLLES NK	1214.81	4	18.735	4855.22	4855.19	0.03289	2356.28	2498.9	N2FM3+N4H4	N381
LLIAGTN381SSDLQQILSLLES NK	1269.58	4	18.578	5074.3	5074.26	0.04139	2356.28	2717.98	N2M3+N5H5	N381
LLIAGTN381SSDLQQILSLLES NK	1692.44	3	18.53	5074.32	5074.26	0.05919	2356.28	2717.98	N2M3+N5H5	N381
LLIAGTN381SSDLQQILSLLES NK	1306.09	4	18.53	5220.36	5220.32	0.03549	2356.28	2864.04	N2FM3+N5H5	N381
LLIAGTN381SSDLQQILSLLES NK	1360.87	4	18.374	5439.49	5439.39	0.09159	2356.28	3083.11	N2M3+N6H6	N381
LLIAGTN381SSDLQQILSLLES NK	1814.15	3	18.374	5439.44	5439.39	0.04109	2356.28	3083.11	N2M3+N6H6	N381
LLIAGTN381SSDLQQILSLLES NK	1397.38	4	18.374	5585.51	5585.45	0.06049	2356.28	3229.17	N2FM3+N6H6	N381
LLIAGTN381SSDLQQILSLLES NK	1452.15	4	18.262	5804.58	5804.53	0.05339	2356.28	3448.24	N2M3+N7H7	N381
LLIAGTN381SSDLQQILSLLESNK with sialic acid			RT
LLIAGTN381SSDLQQILSLLES NK	1251.06	4	26.259	5000.28	5000.23	0.04939	2356.28	2643.94	N2M3+N4H4S1	N381
LLIAGTN381SSDLQQILSLLES NK	1667.75	3	26.259	5000.28	5000.23	0.04939	2356.28	2643.94	N2M3+N4H4S1	N381
LLIAGTN381SSDLQQILSLLES NK	1323.83	4	26.574	5291.34	5291.32	0.02319	2356.28	2935.04	N2M3+N4H4S2	N381
LLIAGTN381SSDLQQILSLLES NK	1360.35	4	26.574	5437.39	5437.38	0.00589	2356.28	3081.09	N2M3+N4H4S2F	N381
LLIAGTN381SSDLQQILSLLES NK	1396.61	4	26.903	5582.47	5582.42	0.05379	2356.28	3226.13	N2M3+N4H4S3	N381
LLIAGTN381SSDLQQILSLLES NK	1469.39	4	27.907	5873.58	5873.51	0.06719	2356.28	3517.23	N2M3+N4H4S4	N381
LLIAGTN381SSDLQQILSLLES NK	1415.12	4	26.259	5656.48	5656.45	0.02899	2356.28	3300.17	N2M3+N5H5S2	N381
LLIAGTN381SSDLQQILSLLES NK	1487.89	4	26.574	5947.57	5947.55	0.02239	2356.28	3591.26	N2M3+N5H5S3	N381
LLIAGTN381SSDLQQILSLLES NK	1560.88	4	27.394	6239.51	6238.64	0.86979	2356.28	3882.36	N2M3+N5H5S4	N381
LLIAGTN381SSDLQQILSLLES NK	1579.17	4	26.312	6312.68	6312.68	-0.00141	2356.28	3956.4	N2M3+N6H6S3	N381
LLIAGTN381SSDLQQILSLLES NK	1651.95	4	27.11	6603.8	6603.78	0.02159	2356.28	4247.49	N2M3+N6H6S4	N381
SLVTQYLN424ATGNR without sialic acid			RT
SLVTQYLN424ATGNR	984.679	4	12.839	3934.72	3934.65	0.07091	1435.74	2498.9	N2FM3+N4H4	N424
SLVTQYLN424ATGNR	1312.56	3	12.784	3934.67	3934.65	0.02961	1435.74	2498.9	N2FM3+N4H4	N424
SLVTQYLN424ATGNR	1021.18	4	12.731	4080.73	4080.7	0.02321	1435.74	2644.96	N2FM3+N4H4F	N424
SLVTQYLN424ATGNR	1361.24	3	12.758	4080.74	4080.7	0.04051	1435.74	2644.96	N2FM3+N4H4F	N424
SLVTQYLN424ATGNR	1075.94	4	12.661	4299.81	4299.78	0.03331	1435.74	2864.04	N2FM3+N5H5	N424
SLVTQYLN424ATGNR	1434.26	3	12.625	4299.82	4299.78	0.04061	1435.74	2864.04	N2FM3+N5H5	N424
SLVTQYLN424ATGNR	1112.46	4	12.541	4445.86	4445.84	0.02381	1435.74	3010.09	N2FM3+N5H5F	N424
SLVTQYLN424ATGNR	1482.95	3	12.51	4445.87	4445.84	0.03501	1435.74	3010.09	N2FM3+N5H5F	N424
SLVTQYLN424ATGNR	1167.24	4	12.523	4664.94	4664.91	0.03391	1435.74	3229.17	N2FM3+N6H6	N424
SLVTQYLN424ATGNR	1555.98	3	12.466	4664.94	4664.91	0.02851	1435.74	3229.17	N2FM3+N6H6	N424
SLVTQYLN424ATGNR	1203.75	4	12.507	4811	4810.97	0.03401	1435.74	3375.23	N2FM3+N6H6F	N424
SLVTQYLN424ATGNR	1604.7	3	12.435	4811.03	4810.97	0.05891	1435.74	3375.23	N2FM3+N6H6F	N424
SLVTQYLN424ATGNR	1258.52	4	12.303	5030.1	5030.04	0.05491	1435.74	3594.3	N2FM3+N7H7	N424
SLVTQYLN424ATGNR	1677.7	3	12.337	5030.09	5030.04	0.05241	1435.74	3594.3	N2FM3+N7H7	N424
SLVTQYLN424ATGNR	1295.04	4	12.382	5176.16	5176.1	0.05701	1435.74	3740.36	N2FM3+N7H7F	N424
SLVTQYLN424ATGNR	1726.4	3	12.287	5176.17	5176.1	0.06931	1435.74	3740.36	N2FM3+N7H7F	N424
SLVTQYLN424ATGNR	1349.81	4	12.312	5395.24	5395.17	0.06871	1435.74	3959.43	N2FM3+N8H8	N424
SLVTQYLN424ATGNR	1799.41	3	12.312	5395.24	5395.17	0.06311	1435.74	3959.43	N2FM3+N8H8	N424
SLVTQYLN424ATGNR	1386.32	4	12.188	5541.27	5541.23	0.03881	1435.74	4105.49	N2FM3+N8H8F	N424
SLVTQYLN424ATGNR	1848.1	3	12.306	5541.32	5541.23	0.08541	1435.74	4105.49	N2FM3+N8H8F	N424
SLVTQYLN424ATGNR	1441.09	4	12.113	5760.37	5760.31	0.06651	1435.74	4324.56	N2FM3+N9H9	N424
SLVTQYLN424ATGNR	1921.12	3	11.889	5760.37	5760.31	0.06631	1435.74	4324.56	N2FM3+N9H9	N424
SLVTQYLN424ATGNR	1477.61	4	12.303	5906.43	5906.36	0.06861	1435.74	4470.62	N2FM3+N9H9F	N424
SLVTQYLN424ATGNR	1969.81	3	11.819	5906.39	5906.36	0.02711	1435.74	4470.62	N2FM3+N9H9F	N424
SLVTQYLN424ATGNR	1532.38	4	11.959	6125.5	6125.44	0.06511	1435.74	4689.7	N2FM3+N10H10	N424
SLVTQYLN424ATGNR	2042.83	3	11.948	6125.57	6125.44	0.12981	1435.74	4689.7	N2FM3+N10H10	N424
SLVTQYLN424ATGNR	1568.89	4	11.936	6271.56	6271.5	0.06561	1435.74	4835.76	N2FM3+N10H10F	N424
TFR1_HUMAN
DFEDLYTPVN251GSIVIVR without sialic acid
Peptide Sequence	m/z	CS	RT	Observed Glycopeptide Mass(MW)	Theoretical Glycopeptide Mass (MW)	Δmass (Dalton)	Theoretical Peptide Mass [M]	Theoretical Glycoform mass	Glycan structure	Glycan site
DFEDLYTPVN251GSIVIVR	927.163	4	17.684	3704.65	3704.63	0.0192	1935.99	1768.64	N2FM3+N2H2	N251
DFEDLYTPVN251GSIVIVR	1235.88	3	17.634	3704.65	3704.63	0.0192	1935.99	1768.64	N2FM3+N2H2	N251
DFEDLYTPVN251GSIVIVR	1357.59	3	17.531	4069.78	4069.77	0.019	1935.99	2133.77	N2FM3+N3H3	N251
DFEDLYTPVN251GSIVIVR	1479.33	3	17.359	4435	4434.9	0.1015	1935.99	2498.9	N2FM3+N4H4	N251

## Sheet: Fig2A N424, N381, N363
SLC3A2
SLVTQYLN424ATGNR	HWB3	HWB1
Glycan structure	Relative intensity%	Relative intensity%
N2FM3+N4H4	19.7285	24.7385
N2FM3+N5H5	5.99234	5.82555
N2FM3+N6H6	27.2231	26.5707
N2FM3+N7H7	7.25284	5.80988
N2FM3+N8H8	9.26424	7.98485
N2FM3+N9H9	2.53495	2.25113
N2FM3+N10H10	1.40509	1.71848
N2FM3+N4H4F	4.6277	5.74495
N2FM3+N5H5F	2.63733	3.64799
N2FM3+N6H6F	8.55732	7.48791
N2FM3+N7H7F	4.21828	2.85195
N2FM3+N8H8F	3.88261	3.02149
N2FM3+N9H9F	1.82573	1.70568
N2FM3+N10H10F	0.849978	0.640891
LLIAGTN381SSDLQQILSLLES NK	HW3bS1	HW3bS2
Glycan structure	Relative intensity%	Relative intensity%
N2M3+N3H3	15.1624	12.1379
N2M3+N4H4	50.4499	52.8453
N2FM3+N4H4	2.35506	2.71308
N2M3+N5H5	21.2434	20.7339
N2FM3+N5H5	1.19517	1.38245
N2M3+N6H6	7.50331	7.92143
N2FM3+N6H6	0.387046	0.337121
N2M3+N7H7	1.70358	1.92884
DASSFLAEWQN365ITK	HW3bS1	HW3bS2
Glycan structure	Relative intensity%	Relative intensity%
N2FM3+N2H2	11.4207	12.6258
N2FM3+N3H3	65.2024	66.3279
N2FM3+N4H4	4.11421	4.53131
N2FM3+N5H5	6.75738	7.2845
N2FM3+N6H6	7.64223	5.55484
N2FM3+N7H7	2.69959	1.57131
N2FM3+N8H8	2.16345	2.10435

## Sheet: Fgi2B N381
without Neuraminidase
LLIAGTN381SSDLQQILSLLES NK	Wild_HeLa_B3_30min_121615.d
Glycan structure	Relative intensity
N2M3+N4H4S1	0.257358
N2M3+N4H4S2	0.30557
N2M3+N4H4S2F	0.0207767
N2M3+N4H4S3	0.155733
N2M3+N4H4S4	0.0474446
N2M3+N5H5S2	0.0628741
N2M3+N5H5S3	0.0767499
N2M3+N5H5S4	0.0429244
N2M3+N6H6S3	0.0200693
N2M3+N6H6S4	0.0105

## Sheet: Fig2C TRF1
DFEDLYTPVN251GSIVIVR	HKO2_1	HKO2_2
Glycan structure	Relative intensity%	Relative intensity%
N2FM3+N2H2	73.2518	78.3214
N2FM3+N3H3	22.6914	19.3153
N2FM3+N4H4	4.05675	2.36331
