# Supplementary material for: SLC3A2 N-glycosylation and Golgi remodeling regulate SLC7A amino acid exchangers and stress mitigation
Source: J Biol Chem. 2023 Nov 2;299(12):105416. doi: 10.1016/j.jbc.2023.105416 (PMC10698284; doi:10.1016/j.jbc.2023.105416)
Supplement: Supplemental Table S3 [file mmc4.xlsx]

## Sheet: tet induced glycopeptide list
Peptide sequence	Obseved m/z	Charged state	Retention time	Observed MW	Theoretical Glycopeptide Mass (MW)	Δ mass (Dalton)	Theoretical Peptide Mass [M]	Theoretical Glycoform mass	Glycan structure	Glycan site	Digest
DDVN273QTDLLQIDPNFGSK	1263.2	3	12	3786.58	3786.6	-0.01762	2017.96	1768.64	N2M3+N2H2F	N273	trypsin
DDVN273QTDLLQIDPNFGSK	1311.89	3	12	3932.64	3932.66	-0.01872	2017.96	1914.7	N2M3+N2H2F2	N273	trypsin
DDVN273QTDLLQIDPNFGSK	1384.91	3	12	4151.72	4151.73	-0.01082	2017.96	2133.77	N2M3+N3H3F	N273	trypsin
DDVN273QTDLLQIDPNFGSK	1336.23	3	12	4005.66	4005.67	-0.01002	2017.96	1987.71	N2M3+N3H3	N273	trypsin
DDVN273QTDLLQIDPNFGSK	1433.6	3	12	4297.78	4297.79	-0.01192	2017.96	2279.83	N2M3+N3H3F2	N273	trypsin
DDVN273QTDLLQIDPNFGSK	1506.62	3	12	4516.85	4516.86	-0.01302	2017.96	2498.9	N2M3+N4H4F	N273	trypsin
DDVN273QTDLLQIDPNFGSK	1130.22	4	12	4516.85	4516.86	-0.01352	2017.96	2498.9	N2M3+N4H4F	N273	trypsin
DDVN273QTDLLQIDPNFGSK	1555.31	3	12	4662.91	4662.92	-0.01412	2017.96	2644.96	N2M3+N4H4F2	N273	trypsin
DDVN273QTDLLQIDPNFGSK	1221.51	4	12	4882	4882	0.00148	2017.96	2864.04	N2M3+N5H5F	N273	trypsin
DDVN273QTDLLQIDPNFGSK	1628.33	3	12	4881.97	4882	-0.02692	2017.96	2864.04	N2M3+N5H5F	N273	trypsin
DDVN273QTDLLQIDPNFGSK	1677.01	3	12	5028.02	5028.05	-0.03492	2017.96	3010.09	N2M3+N5H5F2	N273	trypsin
DDVN273QTDLLQIDPNFGSK	1750.05	3	12	5247.13	5247.13	0.00148	2017.96	3229.17	N2M3+N6H6F	N273	trypsin
DDVN273QTDLLQIDPNFGSK	1312.79	4	12	5247.12	5247.13	-0.00392	2017.96	3229.17	N2M3+N6H6F	N273	trypsin
DDVN273QTDLLQIDPNFGSK	1349.3	4	12	5393.18	5393.19	-0.00862	2017.96	3375.23	N2M3+N6H6F2	N273	trypsin
DDVN273QTDLLQIDPNFGSK	1404.07	4	12	5612.24	5612.26	-0.02412	2017.96	3594.3	N2M3+N7H7F	N273	trypsin
DDVN273QTDLLQIDPNFGSK	1440.58	4	12	5758.29	5758.32	-0.02502	2017.96	3740.36	N2M3+N7H7F2	N273	trypsin
DDVN273QTDLLQIDPNFGSK	1495.35	4	12	5977.37	5977.39	-0.01732	2017.96	3959.43	N2M3+N8H8F	N273	trypsin
N355ASSF	887.003	3	1.5	2657.99	2657.99	-0.00646	524.223	2133.77	N2M3+N3H3F	misN355	trypsin missed cleavage
N355ASSF	1008.72	3	1.5	3023.13	3023.13	0.00034	524.223	2498.9	N2M3+N4H4F	misN355	trypsin missed cleavage
N355ASSF	1057.4	3	1.5	3169.19	3169.18	0.00044	524.223	2644.96	N2M3+N4H4F2	misN355	trypsin missed cleavage
N355ASSF	1130.43	3	1.5	3388.27	3388.26	0.00714	524.223	2864.04	N2M3+N5H5F	misN355	trypsin missed cleavage
N355ASSF	1179.11	3	1.5	3534.32	3534.32	0.00604	524.223	3010.09	N2M3+N5H5F2	misN355	trypsin missed cleavage
N355ASSF	1252.13	3	1.5	3753.38	3753.39	-0.00886	524.223	3229.17	N2M3+N6H6F	misN355	trypsin missed cleavage
N355ASSF	1300.82	3	1.5	3899.44	3899.45	-0.00996	524.223	3375.23	N2M3+N6H6F2	misN355	trypsin missed cleavage
N355ASSF	1373.85	3	1.5	4118.52	4118.52	-0.00206	524.223	3594.3	N2M3+N7H7F	misN355	trypsin missed cleavage
N355ASSF	1422.53	3	1.5	4264.58	4264.58	-0.00316	524.223	3740.36	N2M3+N7H7F2	misN355	trypsin missed cleavage
N355ASSF	1495.56	3	1.5	4483.66	4483.66	0.00474	524.223	3959.43	N2M3+N8H8F	misN355	trypsin missed cleavage
N355ASSF	1121.92	4	1.5	4483.65	4483.66	-0.00256	524.223	3959.43	N2M3+N8H8F	misN355	trypsin missed cleavage
N355ASSF	1544.25	3	1.5	4629.72	4629.71	0.00364	524.223	4105.49	N2M3+N8H8F2	misN355	trypsin missed cleavage
N355ASSF	1617.27	3	1.5	4848.8	4848.79	0.01154	524.223	4324.56	N2M3+N9H9F	misN355	trypsin missed cleavage
N355ASSF	1213.21	4	1.5	4848.79	4848.79	0.00444	524.223	4324.56	N2M3+N9H9F	misN355	trypsin missed cleavage
DASSFLAEWQN365ITK	1689.71	2	16	3377.41	3377.42	-0.00905	1608.78	1768.64	N2M3+N2H2F	N365	Trypsin
DASSFLAEWQN365ITK	1126.81	3	16	3377.4	3377.42	-0.01605	1608.78	1768.64	N2M3+N2H2F	N365	Trypsin
DASSFLAEWQN365ITK	1199.83	3	16	3596.48	3596.49	-0.01115	1608.78	1987.71	N2M3+N3H3	N365	Trypsin
DASSFLAEWQN365ITK	900.12	4	16	3596.45	3596.49	-0.03915	1608.78	1987.71	N2M3+N3H3	N365	Trypsin
DASSFLAEWQN365ITK	1248.52	3	16	3742.54	3742.55	-0.01015	1608.78	2133.77	N2M3+N3H3F	N365	Trypsin
DASSFLAEWQN365ITK	936.65	4	16	3742.57	3742.55	0.02195	1608.78	2133.77	N2M3+N3H3F	N365	Trypsin
DASSFLAEWQN365ITK	1297.21	3	16	3888.6	3888.61	-0.01125	1608.78	2279.83	N2M3+N3H3F2	N365	Trypsin
DASSFLAEWQN365ITK	973.154	4	16	3888.59	3888.61	-0.01835	1608.78	2279.83	N2M3+N3H3F2	N365	Trypsin
DASSFLAEWQN365ITK	1321.55	3	16	3961.62	3961.62	-0.00375	1608.78	2352.85	N2M3+N4H4	N365	Trypsin
DASSFLAEWQN365ITK	1370.23	3	16	4107.68	4107.68	-0.00365	1608.78	2498.9	N2M3+N4H4F	N365	Trypsin
DASSFLAEWQN365ITK	1027.92	4	16	4107.65	4107.68	-0.03165	1608.78	2498.9	N2M3+N4H4F	N365	Trypsin
DASSFLAEWQN365ITK	1418.92	3	16	4253.74	4253.74	-0.00475	1608.78	2644.96	N2M3+N4H4F2	N365	Trypsin
DASSFLAEWQN365ITK	1491.93	3	16	4472.78	4472.81	-0.03195	1608.78	2864.04	N2M3+N5H5F	N365	Trypsin
DASSFLAEWQN365ITK	1564.97	3	16	4691.9	4691.89	0.01105	1608.78	3083.11	N2M3+N6H6	N365	Trypsin
DASSFLAEWQN365ITK	1613.66	3	16	4837.96	4837.95	0.01115	1608.78	3229.17	N2M3+N6H6F	N365	Trypsin
DASSFLAEWQN365ITK	1210.5	4	16	4837.97	4837.95	0.02535	1608.78	3229.17	N2M3+N6H6F	N365	Trypsin
DASSFLAEWQN365ITK	1662.35	3	16	4984.01	4984	0.01005	1608.78	3375.23	N2M3+N6H6F2	N365	Trypsin
DASSFLAEWQN365ITK	1247.01	4	16	4984.03	4984	0.02425	1608.78	3375.23	N2M3+N6H6F2	N365	Trypsin
DASSFLAEWQN365ITK	1301.78	4	16	5203.11	5203.08	0.03195	1608.78	3594.3	N2M3+N7H7F	N365	Trypsin
DASSFLAEWQN365ITK	1356.55	4	16	5422.17	5422.15	0.01775	1608.78	3813.37	N2M3+N8H8	N365	Trypsin
DASSFLAEWQN365ITK	1114.65	5	16	5568.19	5568.21	-0.01725	1608.78	3959.43	N2M3+N8H8F	N365	Trypsin
DASSFLAEWQN365ITK	1393.06	4	16	5568.23	5568.21	0.01775	1608.78	3959.43	N2M3+N8H8F	N365	Trypsin
DASSFLAEWQN365ITK	1143.86	5	16	5714.25	5714.27	-0.01835	1608.78	4105.49	N2M3+N8H8F2	N365	Trypsin
DASSFLAEWQN365ITK	1429.58	4	16	5714.29	5714.27	0.01665	1608.78	4105.49	N2M3+N8H8F2	N365	Trypsin
DASSFLAEWQN365ITK	1484.34	4	16	5933.35	5933.34	0.00835	1608.78	4324.56	N2M3+N9H9F	N365	Trypsin
DASSFLAEWQN365ITK	1575.63	4	16	6298.49	6298.48	0.01775	1608.78	4689.7	N2M3+N10H10F	N365	Trypsin
				0		0		0			Trypsin
LLIAGTN381SSDLQQILSLLES NK	1327.29	3	25	3978.85	3978.87	-0.01581	2356.28	1622.58	N2M3+N2H2	N381	Trypsin
LLIAGTN381SSDLQQILSLLES NK	1087	4	25	4343.98	4344	-0.01581	2356.28	1987.71	N2M3+N3H3	N381	Trypsin
LLIAGTN381SSDLQQILSLLES NK	1449	3	25	4343.99	4344	-0.00901	2356.28	1987.71	N2M3+N3H3	N381	Trypsin
LLIAGTN381SSDLQQILSLLES NK	1178.29	4	25	4709.12	4709.13	-0.00901	2356.28	2352.85	N2M3+N4H4	N381	Trypsin
LLIAGTN381SSDLQQILSLLES NK	1570.71	3	25	4709.12	4709.13	-0.01481	2356.28	2352.85	N2M3+N4H4	N381	Trypsin
LLIAGTN381SSDLQQILSLLES NK	1214.8	4	25	4855.18	4855.19	-0.00991	2356.28	2498.9	N2M3+N4H4F	N381	Trypsin
LLIAGTN381SSDLQQILSLLES NK	1619.4	3	25	4855.17	4855.19	-0.01591	2356.28	2498.9	N2M3+N4H4F	N381	Trypsin
LLIAGTN381SSDLQQILSLLES NK	1269.57	4	25	5074.25	5074.26	-0.01421	2356.28	2717.98	N2M3+N5H5	N381	Trypsin
LLIAGTN381SSDLQQILSLLES NK	1692.43	3	25	5074.26	5074.26	-0.00741	2356.28	2717.98	N2M3+N5H5	N381	Trypsin
LLIAGTN381SSDLQQILSLLES NK	1306.08	4	25	5220.31	5220.32	-0.01531	2356.28	2864.04	N2M3+N5H5F	N381	Trypsin
LLIAGTN381SSDLQQILSLLES NK	1360.85	4	25	5439.38	5439.39	-0.01881	2356.28	3083.11	N2M3+N6H6	N381	Trypsin
LLIAGTN381SSDLQQILSLLES NK	1452.14	4	25	5804.51	5804.53	-0.01221	2356.28	3448.24	N2M3+N7H7	N381	Trypsin
LLIAGTN381SSDLQQILSLLES NK	1543.42	4	25	6169.65	6169.66	-0.00561	2356.28	3813.37	N2M3+N8H8	N381	Trypsin
SLVTQYLN424ATGNR	893.385	4	9	3569.51	3569.51	0.00021	1435.74	2133.77	N2M3+N3H3F	N424	Trypsin
SLVTQYLN424ATGNR	1190.85	3	9	3569.54	3569.51	0.02821	1435.74	2133.77	N2M3+N3H3F	N424	Trypsin
SLVTQYLN424ATGNR	1239.54	3	9	3715.6	3715.57	0.02741	1435.74	2279.83	N2M3+N3H3F2	N424	Trypsin
SLVTQYLN424ATGNR	984.679	4	9	3934.69	3934.65	0.04291	1435.74	2498.9	N2M3+N4H4F	N424	Trypsin
SLVTQYLN424ATGNR	1312.56	3	9	3934.65	3934.65	0.00471	1435.74	2498.9	N2M3+N4H4F	N424	Trypsin
SLVTQYLN424ATGNR	1361.24	3	9	4080.71	4080.7	0.00361	1435.74	2644.96	N2M3+N4H4F2	N424	Trypsin
SLVTQYLN424ATGNR	1263.87	3	9	3788.59	3788.59	0.00551	1435.74	2352.85	N2M3+N4H4	N424	Trypsin
SLVTQYLN424ATGNR	1434.27	3	9	4299.78	4299.78	0.00101	1435.74	2864.04	N2M3+N5H5F	N424	Trypsin
SLVTQYLN424ATGNR	1482.95	3	9	4445.82	4445.84	-0.01959	1435.74	3010.09	N2M3+N5H5F2	N424	Trypsin
SLVTQYLN424ATGNR	1167.24	4	9	4664.92	4664.91	0.00751	1435.74	3229.17	N2M3+N6H6F	N424	Trypsin
SLVTQYLN424ATGNR	1555.98	3	9	4664.92	4664.91	0.01441	1435.74	3229.17	N2M3+N6H6F	N424	Trypsin
SLVTQYLN424ATGNR	1203.75	4	9	4810.97	4810.97	0.00641	1435.74	3375.23	N2M3+N6H6F2	N424	Trypsin
SLVTQYLN424ATGNR	1604.67	3	9	4810.98	4810.97	0.01361	1435.74	3375.23	N2M3+N6H6F2	N424	Trypsin
SLVTQYLN424ATGNR	1507.29	3	9	4518.86	4518.85	0.00831	1435.74	3083.11	N2M3+N6H6	N424	Trypsin
SLVTQYLN424ATGNR	1258.52	4	9	5030.07	5030.04	0.02691	1435.74	3594.3	N2M3+N7H7F	N424	Trypsin
SLVTQYLN424ATGNR	1677.7	3	9	5030.08	5030.04	0.03381	1435.74	3594.3	N2M3+N7H7F	N424	Trypsin
SLVTQYLN424ATGNR	1295.04	4	9	5176.13	5176.1	0.02601	1435.74	3740.36	N2M3+N7H7F2	N424	Trypsin
SLVTQYLN424ATGNR	1386.32	4	9	5541.24	5541.23	0.01081	1435.74	4105.49	N2M3+N8H8F2	N424	Trypsin
SLVTQYLN424ATGNR	1349.81	4	9	5395.21	5395.17	0.04071	1435.74	3959.43	N2M3+N8H8F	N424	Trypsin
SLVTQYLN424ATGNR	1441.09	4	9	5760.34	5760.31	0.03851	1435.74	4324.56	N2M3+N9H9F1	N424	Trypsin
SLVTQYLN424ATGNR	1532.38	4	9	6125.47	6125.44	0.03631	1435.74	4689.7	N2M3+N10H10F1	N424	Trypsin
SLVTQYLN424ATGNR	1568.89	4	9	6271.53	6271.5	0.03161	1435.74	4835.75	N2M3+N10H10F2	N424	Trypsin
LLIAGTN381SS	1249.53	2	5.2	2497.05	2497.06	-0.01157	874.476	1622.58	N2M3+N2H2	nN381	Trypsin and AspN
LLIAGTN381SS	1432.09	2	5.2	2862.16	2862.19	-0.03007	874.476	1987.71	N2M3+N3H3	nN381	Trypsin and AspN
LLIAGTN381SS	955.058	3	5.2	2862.15	2862.19	-0.03707	874.476	1987.71	N2M3+N3H3	nN381	Trypsin and AspN
LLIAGTN381SS	1076.77	3	5.2	3227.29	3227.32	-0.03027	874.476	2352.85	N2M3+N4H4	nN381	Trypsin and AspN
LLIAGTN381SS	1614.66	2	5.2	3227.3	3227.32	-0.02327	874.476	2352.85	N2M3+N4H4	nN381	Trypsin and AspN
LLIAGTN381SS	1125.46	3	5.2	3373.35	3373.38	-0.03137	874.476	2498.9	N2M3+N4H4F	nN381	Trypsin and AspN
LLIAGTN381SS	1198.48	3	5.2	3592.43	3592.45	-0.02347	874.476	2717.98	N2M3+N5H5	nN381	Trypsin and AspN
LLIAGTN381SS	1247.17	3	5.2	3738.49	3738.51	-0.02457	874.476	2864.04	N2M3+N5H5F	nN381	Trypsin and AspN
LLIAGTN381SS	1320.2	3	5.2	3957.59	3957.59	0.00373	874.476	3083.11	N2M3+N6H6	nN381	Trypsin and AspN
LLIAGTN381SS	1441.92	3	5.2	4322.73	4322.72	0.01053	874.476	3448.24	N2M3+N7H7	nN381	Trypsin and AspN
LLIAGTN381SS	1563.63	3	5.2	4687.87	4687.85	0.01823	874.476	3813.37	N2M3+N8H8	nN381	Trypsin and AspN
EWQN365ITK	1344.05	2	3.8	2686.09	2686.1	-0.01416	917.461	1768.64	N2M3+N2H2F	nN365	Trypsin and AspN
EWQN365ITK	896.37	3	3.8	2686.09	2686.1	-0.01116	917.461	1768.64	N2M3+N2H2F	nN365	Trypsin and AspN
EWQN365ITK	1018.07	3	3.8	3051.18	3051.23	-0.04966	917.461	2133.77	N2M3+N3H3F	nN365	Trypsin and AspN
EWQN365ITK	1526.62	2	3.8	3051.22	3051.23	-0.01636	917.461	2133.77	N2M3+N3H3F	nN365	Trypsin and AspN
EWQN365ITK	969.382	3	3.8	2905.13	2905.17	-0.04886	917.461	1987.71	N2M3+N3H3	nN365	Trypsin and AspN
EWQN365ITK	1453.59	2	3.8	2905.16	2905.17	-0.01846	917.461	1987.71	N2M3+N3H3	nN365	Trypsin and AspN
EWQN365ITK	1066.77	3	3.8	3197.29	3197.29	0.00204	917.461	2279.83	N2M3+N3H3F2	nN365	Trypsin and AspN
EWQN365ITK	1599.65	2	3.8	3197.28	3197.29	-0.00826	917.461	2279.83	N2M3+N3H3F2	nN365	Trypsin and AspN
EWQN365ITK	1139.8	3	3.8	3416.37	3416.36	0.00964	917.461	2498.9	N2M3+N4H4F	nN365	Trypsin and AspN
EWQN365ITK	1188.47	3	3.8	3562.38	3562.42	-0.04396	917.461	2644.96	N2M3+N4H4F2	nN365	Trypsin and AspN
EWQN365ITK	1091.1	3	3.8	3270.26	3270.31	-0.04206	917.461	2352.85	N2M3+N4H4	nN365	Trypsin and AspN
EWQN365ITK	1261.49	3	3.8	3781.46	3781.5	-0.03606	917.461	2864.04	N2M3+N5H5F	nN365	Trypsin and AspN
EWQN365ITK	1383.22	3	3.8	4146.63	4146.63	0.00074	917.461	3229.17	N2M3+N6H6F	nN365	Trypsin and AspN
EWQN365ITK	1431.9	3	3.8	4292.69	4292.69	-0.00036	917.461	3375.23	N2M3+N6H6F2	nN365	Trypsin and AspN
EWQN365ITK	1334.53	3	3.8	4000.57	4000.57	0.00154	917.461	3083.11	N2M3+N6H6	nN365	Trypsin and AspN
EWQN365ITK	1626.64	3	3.8	4876.91	4876.89	0.01434	917.461	3959.43	N2M3+N8H8F	nN365	Trypsin and AspN
EWQN365ITK	1220.23	4	3.8	4876.9	4876.89	0.00704	917.461	3959.43	N2M3+N8H8F	nN365	Trypsin and AspN
EWQN365ITK	1675.36	3	3.8	5023.06	5022.95	0.11344	917.461	4105.49	N2M3+N8H8F2	nN365	Trypsin and AspN
EWQN365ITK	1256.77	4	3.8	5023.06	5022.95	0.10634	917.461	4105.49	N2M3+N8H8F2	nN365	Trypsin and AspN
EWQN365ITK	1577.96	3	3.8	4730.85	4730.84	0.01514	917.461	3813.37	N2M3+N8H8	nN365	Trypsin and AspN
EWQN365ITK	1402.8	4	3.8	5607.18	5607.16	0.02064	917.461	4689.7	N2M3+N10H10F	nN365	Trypsin and AspN
EWQN365ITK	1366.29	4	3.8	5461.12	5461.1	0.02174	917.461	4543.64	N2M3+N10H10	nN365	Trypsin and AspN
EWQN365ITK	1439.32	4	3.8	5753.24	5753.22	0.01994	917.461	4835.76	N2M3+N10H10F2	nN365	Trypsin and AspN
N355ASSFLA	1422.06	2	5	2842.1	2842.12	-0.01393	708.344	2133.77	N2M3+N3H3F	nN355	Trypsin and AspN
N355ASSFLA	1604.63	2	5	3207.24	3207.25	-0.00713	708.344	2498.9	N2M3+N4H4F	nN355	Trypsin and AspN
N355ASSFLA	1070.09	3	5	3207.23	3207.25	-0.01413	708.344	2498.9	N2M3+N4H4F	nN355	Trypsin and AspN
N355ASSFLA	1118.78	3	5	3353.31	3353.31	0.00757	708.344	2644.96	N2M3+N4H4F2	nN355	Trypsin and AspN
N355ASSFLA	1191.8	3	5	3572.37	3572.38	-0.00713	708.344	2864.04	N2M3+N5H5F	nN355	Trypsin and AspN
N355ASSFLA	1240.48	3	4.5	3718.43	3718.44	-0.00803	708.344	3010.09	N2M3+N5H5F2	nN355	Trypsin and AspN
N355ASSFLA	1313.51	3	4.5	3937.51	3937.51	-0.00033	708.344	3229.17	N2M3+N6H6F	nN355	Trypsin and AspN
N355ASSFLA	985.393	4	4.5	3937.54	3937.51	0.03147	708.344	3229.17	N2M3+N6H6F	nN355	Trypsin and AspN
N355ASSFLA	1435.24	3	4.5	4302.69	4302.64	0.04527	708.344	3594.3	N2M3+N7H7F	nN355	Trypsin and AspN
N355ASSFLA	1362.2	3	4.5	4083.57	4083.57	-0.00123	708.344	3375.23	N2M3+N6H6F2	nN355	Trypsin and AspN
N355ASSFLA	1556.93	3	4.5	4667.77	4667.78	-0.00793	708.344	3959.43	N2M3+N8H8F	nN355	Trypsin and AspN
N355ASSFLA	1167.96	4	4.5	4667.81	4667.78	0.02907	708.344	3959.43	N2M3+N8H8F	nN355	Trypsin and AspN
N355ASSFLA	1678.58	3	4.5	5032.72	5032.91	-0.19013	708.344	4324.56	N2M3+N9H9F	nN355	Trypsin and AspN
DIPGAVSAN506MTVK	1536.15	2	9.5	3070.29	3070.3	-0.0098	1301.66	1768.64	N2M3+N2H2F	nN506	Trypsin and AspN
DIPGAVSAN506MTVK	1024.44	3	9.5	3070.29	3070.3	-0.0168	1301.66	1768.64	N2M3+N2H2F	nN506	Trypsin and AspN
DIPGAVSAN506MTVK	975.75	3	9.5	2924.23	2924.25	-0.016	1301.66	1622.58	N2M3+N2H2	nN506	Trypsin and AspN
DIPGAVSAN506MTVK	1463.13	2	9.5	2924.24	2924.25	-0.0089	1301.66	1622.58	N2M3+N2H2	nN506	Trypsin and AspN
DIPGAVSAN506MTVK	1073.12	3	9.5	3216.34	3216.36	-0.0179	1301.66	1914.7	N2M3+N2H2F2	nN506	Trypsin and AspN
DIPGAVSAN506MTVK	1609.18	2	9.5	3216.35	3216.36	-0.0109	1301.66	1914.7	N2M3+N2H2F2	nN506	Trypsin and AspN
DIPGAVSAN506MTVK	1645.69	2	9.5	3289.36	3289.38	-0.0151	1301.66	1987.71	N2M3+N3H3	nN506	Trypsin and AspN
DIPGAVSAN506MTVK	1097.46	3	9.5	3289.36	3289.38	-0.0221	1301.66	1987.71	N2M3+N3H3	nN506	Trypsin and AspN
DIPGAVSAN506MTVK	859.862	4	9.5	3435.42	3435.44	-0.017	1301.66	2133.77	N2M3+N3H3F	nN506	Trypsin and AspN
DIPGAVSAN506MTVK	1146.15	3	9.5	3435.43	3435.44	-0.01	1301.66	2133.77	N2M3+N3H3F	nN506	Trypsin and AspN
DIPGAVSAN506MTVK	1194.83	3	9.5	3581.48	3581.49	-0.0111	1301.66	2279.83	N2M3+N3H3F2	nN506	Trypsin and AspN
DIPGAVSAN506MTVK	1267.86	3	9.5	3800.57	3800.57	-0.0032	1301.66	2498.9	N2M3+N4H4F	nN506	Trypsin and AspN
DIPGAVSAN506MTVK	1219.17	3	9.5	3654.5	3654.51	-0.0153	1301.66	2352.85	N2M3+N4H4	nN506	Trypsin and AspN
DIPGAVSAN506MTVK	1389.58	3	9.5	4165.7	4165.7	0.0036	1301.66	2864.04	N2M3+N5H5F	nN506	Trypsin and AspN
DIPGAVSAN506MTVK	1511.29	3	9.5	4530.84	4530.83	0.0036	1301.66	3229.17	N2M3+N6H6F	nN506	Trypsin and AspN

## Sheet:  N365 mM
Fig. S5A (15mM GlcNAc)
at N365 glycan site	WT without GlcNAC			WT with 15mM GlcANC				N273 without GlcNAc			N273 with 15mM GlcNAc				N273, N355 without GlcNAc		N273, N355 with 15mM GlcNAc
Glycan without Flucose	S1	S2	S3	S1	S2	S3	S4	S1	S2	S3	S1	S2	S3	S4	S1	S2	S1	S2
N2M3+N4H4	0.441078	0.49614	0.526311	0.465232	0.470091	0.546067	0.570547	1.86822	2.52441	2.89643	1.92818	2.75637	2.44862	2.6717	10.5171	9.83527	10.5153	10.3371
N2M3+N6H6	0.219029	0.34745	0.350014	0.506331	0.26111	0.375694	0.334922	0.767378	1.49545	1.6133	0.789168	1.50863	1.35659	1.66621	0.287152	0.383304	0.0702504	0
N2M3+N8H8	0.496672	0.0964225	0.141375	0.541967	0.669308	0.15484	0.122604	1.48019	0.291662	0.329318	1.50396	0.3443	0.300223	0.397117	0.00346778	0.00420974	0.00679158	0
With 1 Flucose
N2M3+N2H2F1	16.5551	17.0595	17.1046	11.31	11.7461	13.2343	13.2519	3.17253	3.59387	4.04555	2.40196	2.69479	2.67511	2.59144	7.73528	7.57536	7.84257	7.16624
N2M3+N3H3F1	28.6244	28.5272	28.7135	22.9382	24.1305	25.3116	24.6726	9.49024	11.1246	11.6217	6.5383	9.03115	7.87893	7.85852	31.8155	31.3754	31.9423	30.5812
N2M3+N4H4F1	8.68073	7.07836	7.21594	9.20319	9.86281	7.8365	7.92989	21.6554	19.4052	20.0338	21.4271	21.2564	20.8238	20.9433	29.5605	30.83	33.197	33.4239
N2M3+N5H5F1	1.95315	2.75868	2.54948	2.18629	1.91409	2.67187	2.56783	1.56323	2.20126	2.4031	1.49094	1.99447	1.8864	1.84651	0.818493	1.13293	0.524861	0.968694
N2M3+N6H6F1	9.99212	8.1406	8.34834	12.1229	12.0913	9.43323	9.86338	23.8951	20.9392	19.8969	24.743	23.267	21.5939	20.9505	0.865019	1.24231	0.777848	0.209849
N2M3+N7H7F1	1.4016	0.548956	0.52814	1.41587	1.42163	0.445806	0.509009	1.58783	0.703203	0.427568	1.4459	0.676013	0.729624	0.797271	0.0104034	0.0214842	0.0178279	-0.00266287
N2M3+N8H8F1	3.45846	3.48414	3.57522	4.28314	4.11061	3.92645	3.93072	9.77532	10.4501	9.77408	10.0041	9.22131	10.3973	9.99688	0.0119446	0.048775	0.011673	0
N2M3+N10H10F1	1.09994	0.991731	1.01684	1.34245	1.20806	1.06382	1.12077	3.34866	3.09546	2.43715	3.59799	1.87736	3.42132	3.46859	0.00732088	0.00188713	0.0120975	0
With 2 Flucose
N2M3+N3H3F2	11.0446	11.176	11.0382	11.103	11.8104	12.0289	11.9108	2.4388	1.5998	1.87857	2.53492	1.44927	1.77599	1.76573	3.59975	3.41388	2.89746	3.83949
N2M3+N4H4F2	3.33558	4.61511	4.28252	5.06413	4.22604	5.91289	5.8762	3.15112	5.18965	5.32954	4.52594	6.12447	6.10759	6.53624	3.69329	3.92	4.16918	4.30498
N2M3+N5H5F2	1.14384	2.00328	1.53325	1.45672	1.20257	1.85717	1.94197	0.732566	1.04894	1.25781	0.573146	0.781277	0.924009	0.813363	0.147959	0.0915256	0.060063	0.116871
N2M3+N6H6F2	8.7403	7.00207	7.23336	12.7708	11.5034	8.96817	9.12016	9.65089	8.38501	9.0762	11.1523	9.95409	9.07827	8.95617	0.110295	0.121647	0.0851069	0
N2M3+N8H8F2	3.40752	3.10016	3.18759	4.17102	4.12878	3.71546	3.85829	5.03307	4.87171	3.82229	5.31467	4.80835	4.97602	4.88922	0.0063576	0.0124115	0.0120975	0
Fig. S5B (40mM GlcNAc)
at N365 glycan site	WT without GlcNAc		WT with 40mM GlcNAc		N273 without GlcANC				N273 with 40mM GlcANC				N273, N355 without GlcNAc		N273, N355 with 40mM GlcNAc
Without Flucose	S1	S2	S1	S2	S1	S2	S3	S4	S1	S2	S3	S4	S1	S2	S1
N2M3+N4H4	0.419876	0.349761	0.459517	0.350509	2.94295	2.85772	1.87852	1.65811	2.39463	2.43772	1.62002	1.7666	7.72288	7.72293	7.26344
N2M3+N6H6	0.231056	0.190795	0.339494	0.262575	1.52601	1.27904	1.12859	0.613281	1.02537	1.54674	0.575356	0.728214	0.326405	0.326407	0.329319
N2M3+N8H8	0.09811	0.289777	0.134606	0.40953	0.311097	0.262525	1.07459	1.11821	0.196725	0.340997	1.01036	0.978811	0.000381951	0.00032657	0.000396961
N2M3+N10H10	0.173425	0.261233	0.252346	0.373739	0.443096	0.450076	0.52735	0.478791	0.414077	0.425829	0.445587	0.464614	0.000381951	0.00032657	0.000396961
With 1 Flucose
N2M3+N2H2F1	13.0418	12.2652	9.96158	9.44977	3.44404	3.20485	1.54191	2.72428	2.31446	2.53459	2.03033	2.01925	10.1924	10.1925	9.98485
N2M3+N3H3F1	34.7322	35.6935	28.2458	28.681	10.2077	9.8562	8.00503	10.734	7.55726	7.68251	6.94655	6.83096	32.3362	32.3364	30.137
N2M3+N4H4F1	7.53353	8.28544	8.3828	9.10493	19.8632	19.6372	20.9172	21.2765	20.6081	19.6388	21.9828	21.2644	27.0103	27.0105	30.6309
N2M3+N5H5F1	3.13112	2.22332	3.0174	2.32903	2.01701	2.02943	1.91473	1.45326	1.85956	1.6294	1.41994	1.46389	0.979084	0.97909	0.842471
N2M3+N6H6F1	7.66933	9.18514	10.6306	11.719	18.2334	18.878	21.8705	21.5706	19.7167	18.9234	22.5424	21.9585	1.09848	1.09848	1.43513
N2M3+N7H7F1	0.631617	1.18173	0.709802	1.19698	0.715755	0.663178	0.960465	1.12539	0.622255	0.683662	0.887879	0.794795	0.000381951	0.00032657	0.000396961
N2M3+N8H8F1	3.38513	3.38513	4.65334	4.65334	8.00383	8.64553	8.00383	8.64553	8.71736	8.54036	8.71736	8.54036	0.000763902	0.000653141	0.000793923
N2M3+N9H9F1	0.601265	0.479997	0.412757	0.561123	0.554315	0.574179	0.723042	0.746775	0.459456	0.408982	0.536944	0.470646	0.000381951	0.00032657	0.000396961
N2M3+N10H10F1	1.16534	1.26025	1.45907	1.63631	2.61653	2.76247	3.30076	2.83242	2.93413	2.83932	2.99624	3.20789	0.000381951	0.00032657	0.000396961
With 2 Flucose
N2M3+N3H3F2	10.2547	10.1648	10.0888	10.1	2.53767	2.45768	2.23897	2.43118	1.89657	2.22314	2.42107	2.34414	5.14005	5.14009	4.83126
N2M3+N4H4F2	3.96425	2.98444	5.12326	4.12435	7.02234	6.60833	5.97062	3.68774	7.86408	8.41197	4.21548	5.46778	5.38534	5.38537	5.87161
N2M3+N5H5F2	1.88723	1.15447	1.85794	1.19294	1.09582	1.10822	1.01381	0.659763	1.06915	1.08009	0.677954	0.785062	0.31958	0.319582	0.324437
N2M3+N6H6F2	5.83988	6.71815	8.0855	8.89778	9.43884	9.80629	11.4307	11.103	11.5311	10.9897	12.9004	12.5147	0.275918	0.275919	0.351589
N2M3+N8H8F2	2.8419	2.8419	3.93913	3.93913	5.02934	5.37606	5.02934	5.37606	5.78914	5.70389	5.78914	5.70389	0.000763902	0.000653141	0.000793923
N2M3+N10H10F2	1.1042	1.14058	1.38863	1.48434	1.92325	2.0125	2.4782	2.00461	2.14273	2.22868	2.13177	2.33903	0.000381951	0.00032657	0.000396961

## Sheet: N381 
Fig. S5C (15mM GlcNAc)
at N381 glycan site	WT without GlcNAC			WT with 15mM GlcANC				N273 without GlcNAc			N273 with 15mM GlcNAc				N273, N355 without GlcNAc			N273, N355 with 15mM GlcNAc
Glycan	S1	S2	S3	S1	S2	S3	S4	S1	S2	S3	S1	S2	S3	S4	S1	S2	S3	S1	S2	S3	S4
N2M3+N3H3	7.96797	10.2601	10.4806	6.09842	6.53923	9.18092	9.38055	7.19951	10.3096	10.6331	5.9542	8.7589	8.94965	9.20753	11.3397	9.15721	15.2566	9.91528	10.2062	14.4157	12.2317
N2M3+N4H4	52.1204	54.8318	55.8372	53.097	52.5937	57.5428	57.7958	51.2652	54.3016	55.8846	52.6642	56.5299	54.6116	54.5075	54.1846	60.5083	54.2973	53.8994	54.7036	59.4684	58.3013
N2M3+N4H4F1	4.18306	3.57076	3.54253	4.13878	4.18053	3.51221	3.61863	2.54289	2.12584	2.09666	2.13033	2.02854	2.14343	2.21236	1.4231	1.09099	1.15774	1.4821	1.44385	0.960229	1.44744
N2M3+N5H5	18.6947	15.7612	15.659	18.512	18.1898	14.4313	14.5736	23.1843	19.575	18.7412	23.019	18.9614	19.3464	18.57	19.7317	16.28	16.0557	20.4172	19.7958	16.0985	15.5677
N2M3+N5H5F1	1.86208	2.17271	1.89176	2.01906	1.95486	2.09892	1.93315	1.4346	1.65348	1.26134	1.34936	1.61675	1.74647	1.68449	0.734936	0.893895	0.868837	1.351	0.74011	0.329621	1.51258
N2M3+N6H6	10.3168	9.26576	8.47572	11.1615	11.0481	9.09434	8.85061	10.1489	8.31558	7.60833	10.181	8.20248	8.57537	9.06149	8.83558	7.3271	7.53592	9.15514	8.9021	6.13712	7.28925
N2M3+N7H7	4.17058	3.08577	2.90955	4.07548	4.73928	3.10179	2.92213	3.45816	2.70878	2.59032	3.90656	3.18718	3.53384	3.37493	3.01156	2.84357	3.04414	3.03434	3.43553	1.85204	2.71947
N2M3+N8H8	0.68438	0.456299	0.60719	0.897799	0.754449	0.46625	0.407215	0.766452	0.292648	0.338297	0.795352	0.339801	0.452652	0.521795	0.738798	0.270859	0.346074	0.745542	0.772799	0.0869955	0.303396
Fig. S5D (40mM GlcNAc)
at N381 glycan site	WT without GlcNAc		WT with 40mM GlcNAc		N273 without GlcANC				N273 with 40mM GlcANC				N273, N355 without GlcNAc			N273, N355 with 40mM GlcNAc
Glycan	S1	S2	S1	S2	S1	S2	S3	S4	S1	S2	S3	S4	S1	S2	S3	S1	S2
N2M3+N3H3	6.38989	7.26272	5.96057	6.36094	6.50511	6.15304	6.74147	7.85479	5.92196	6.14931	6.21578	6.11928	7.7139	7.88614	11.2412	6.56771	7.67312
N2M3+N4H4	55.3969	53.25	57.1908	54.0349	59.5211	60.2595	54.8237	53.3444	60.6803	57.3687	53.3313	52.4322	58.3242	57.9852	53.8273	57.7982	54.0709
N2M3+N4H4F1	2.95886	3.22257	2.82911	3.1393	2.30921	2.30315	2.42116	2.55426	2.29408	2.12359	2.67483	2.43476	1.27306	1.21639	1.42544	1.16357	1.35316
N2M3+N5H5	16.8749	17.8121	14.7002	16.4671	18.6821	19.5419	21.5459	22.3002	19.1791	18.5354	22.0276	22.19	17.8777	17.3134	19.5703	18.0161	20.7066
N2M3+N5H5F1	1.85863	1.5028	1.68392	1.32507	1.4618	1.31679	1.31831	1.40603	1.38071	1.56628	1.48932	1.39963	1.01669	0.978026	0.70017	0.995898	0.603147
N2M3+N6H6	10.8615	10.8748	11.7142	12.0923	7.65057	6.95071	9.00905	9.10015	6.95476	9.09411	9.67026	10.3474	8.14266	8.69995	9.04249	9.49145	10.2361
N2M3+N7H7	4.38031	5.24735	4.68711	5.66848	2.51498	2.28905	3.43158	2.92594	2.66859	3.82976	3.85002	4.27506	3.43419	3.65779	3.4029	4.15658	4.32903
N2M3+N8H8	0.572349	0.827739	0.673062	0.911904	0.442143	0.414829	0.70889	0.514153	0.398701	0.657933	0.740953	0.801673	0.588131	0.68687	0.790181	0.717892	1.02793

## Sheet:  N424 
Fig. S5E (15mM GlcNAc)
at N424 glycan site	WT without GlcNAC			WT with 15mM GlcANC				N273 without GlcNAc			N273 with 15mM GlcNAc				N273, N355 without GlcNAc			N273, N355 with 15mM GlcNAc
Glycan without Flucose	S1	S2	S3	S1	S2	S3	S4	S1	S2	S3	S1	S2	S3	S4	S1	S2	S3	S1	S2	S3	S4
N2M3+N6H6	0.881114	1.17386	1.19246	0.919787	0.905633	1.16162	1.09551	0.87627	1.01875	1.04849	0.720176	1.0441	1.30598	1.47402	0.202797	0.336178	0.427997	0.333388	0.239898	0.132023	0.304496
With 1 Flucose
N2M3+N3H3F1	2.02536	1.53918	1.63232	1.9478	2.17543	1.50456	1.56969	2.03289	1.75137	1.34113	2.32852	1.336	1.95696	1.39303	2.9104	2.44012	2.28449	3.13373	2.98754	2.46249	2.02542
N2M3+N4H4F1	18.3338	17.354	18.1735	16.1723	16.3562	15.0372	15.9669	14.7087	13.7517	13.6456	13.4467	12.4241	13.0194	11.5008	26.3019	25.5143	26.1528	25.2718	24.9045	25.0962	24.3889
N2M3+N5H5F1	1.62693	1.73116	1.82428	1.58533	1.38836	1.4485	1.48708	1.98368	2.13503	2.20646	1.65015	1.68718	1.91721	2.20194	2.14066	2.34292	2.56752	2.18115	1.92245	1.89592	2.02952
N2M3+N6H6F1	27.9937	27.4989	28.4924	27.8704	27.8432	28.1146	28.1302	27.9746	27.993	29.0098	28.7171	29.8259	29.765	29.7631	29.3904	30.7791	29.8273	31.1381	30.2018	31.0546	30.5081
N2M3+N7H7F1	4.09314	4.15746	4.2275	3.19569	3.26239	3.52081	3.50373	8.97704	8.93338	9.3611	7.19619	7.58068	7.59937	7.78329	7.87094	8.46939	8.02996	7.45387	6.96011	7.1318	7.9944
N2M3+N8H8F1	9.84157	10.0493	9.79743	10.4949	10.4966	10.4801	10.4435	13.9397	14.0465	13.6613	14.7159	14.6198	13.7665	13.4603	11.1181	10.7779	10.446	10.7918	11.9442	12.2783	12.1492
N2M3+N9H9F1	2.00033	5.65396	5.54037	1.75357	1.82951	6.52506	6.26281	4.52609	4.61794	4.62594	4.33082	5.19529	4.96982	4.9927	3.52334	2.33848	2.27183	2.95759	3.45243	2.51865	2.54536
N2M3+N10H10F1	2.59716	3.0246	2.62319	2.79874	2.92533	3.18356	3.01477	4.01074	4.47693	4.33933	4.96874	4.82043	4.56721	5.19484	2.99786	2.98067	2.97315	3.1972	3.44201	3.42932	3.21626
With 2 Flucose
N2M3+N3H3F2	2.28908	2.24591	2.0208	2.48016	2.57656	2.64658	2.66317	0.799645	1.03889	0.761629	1.024	1.0873	0.96801	0.724871	0.359591	0.557125	0.468787	0.291879	0.361532	0.398987	0.52103
N2M3+N4H4F2	3.30363	4.33368	3.91311	3.62157	3.34287	4.17678	4.06447	1.31978	1.6542	1.60539	1.44455	1.63889	2.06743	2.08852	1.75112	1.79621	2.26887	1.50391	1.80307	1.73235	1.69057
N2M3+N5H5F2	1.26698	1.50869	1.47212	1.10697	1.12084	1.3417	1.28867	0.844776	1.01741	1.08852	0.726059	1.09291	1.17901	1.46554	0.624774	0.692375	0.928855	0.848185	0.525856	0.390416	0.601613
N2M3+N6H6F2	12.6623	12.5873	12.8993	14.2331	14.0366	14.331	14.373	7.20313	7.19292	7.40785	8.0667	8.27183	8.49592	8.6303	4.81997	4.97318	5.0844	5.63268	5.30492	5.31466	5.65973
N2M3+N7H7F2	2.98046	2.91304	2.62555	2.24768	2.47784	2.48504	2.34035	3.74297	3.74011	3.58418	3.00509	3.10002	2.48343	2.95109	2.03997	1.77419	1.92125	1.55889	2.01447	2.05383	1.97364
N2M3+N8H8F2	5.51631	2.2794	1.88822	6.69055	6.42678	1.90814	1.83901	4.6747	4.73802	4.61369	5.04312	4.2842	3.92231	4.10115	2.36299	3.50898	3.47598	2.29096	2.57178	3.53873	3.57965
N2M3+N10H10F2	1.50281	1.94959	1.67744	1.83389	1.8104	2.13473	1.95707	1.58425	1.8939	1.69952	1.93686	1.99143	2.01643	2.27453	0.697007	0.718827	0.870778	0.826662	0.795269	0.571674	0.812117
Fig. S5F (40mM GlcNAc)
at N4241 glycan site	WT without GlcNAc		WT with 40mM GlcNAc		N273 without GlcANC				N273 with 40mM GlcANC				N273, N355 without GlcNAc			N273, N355 with 40mM GlcNAc
Glycan without Flucose	S1	S2	S1	S2	S1	S2	S3	S4	S1	S2	S3	S4	S1	S2	S3	S1	S2
N2M3+N6H6	0.740835	0.709777	0.684848	0.642491	1.24507	0.947627	0.749129	0.722555	0.731864	1.28887	0.583364	0.762132	0.22456	0.261922	0.213154	0.1405	0.195203
With 1 Flucose
N2M3+N4H4F1	19.5516	20.0625	15.6485	16.3868	15.3324	14.5749	15.8395	15.247	12.4725	13.4796	13.0021	12.9495	24.4181	23.5278	24.6097	19.2196	20.419
N2M3+N5H5F1	1.81455	1.65597	1.59411	1.50567	2.19243	1.99864	2.19477	2.14418	1.65603	1.76025	1.73109	1.72118	2.2256	2.27842	2.01499	1.80663	1.74039
N2M3+N6H6F1	30.7485	29.4301	31.0264	29.3389	29.8485	29.7015	28.4505	28.4582	30.1616	29.4815	28.9651	28.215	30.2578	30.5685	29.503	32.3005	30.6488
N2M3+N7H7F1	3.33119	3.13064	2.51092	2.2307	6.86651	7.0281	6.49703	6.74158	5.13091	5.28082	4.84056	4.75209	6.05382	5.93672	5.69807	4.54545	4.17472
N2M3+N8H8F1	10.7741	10.0887	12.5679	11.794	12.8627	14.0071	12.366	12.9874	15.442	14.2763	14.7286	14.6236	12.039	11.9494	11.859	14.7106	13.707
N2M3+N9H9F1	1.78956	1.64373	1.45547	1.37778	3.5577	3.68659	3.52994	3.3849	2.97791	3.00791	2.81362	2.76377	3.05394	3.01124	2.70553	2.59242	2.37493
N2M3+N10H10F1	3.53728	3.4194	4.74992	4.64333	4.15016	4.18801	3.9165	3.99309	5.04372	5.42241	4.60225	5.07497	3.76206	4.00853	3.63704	5.21706	5.06063
With 2 Flucose
N2M3+N4H4F2	3.9645	3.48561	3.50315	3.33334	2.42441	1.92044	1.7148	1.65236	1.76182	2.91953	1.5721	1.97061	2.69886	2.84436	2.28859	2.29322	2.46217
N2M3+N5H5F2	1.26016	1.12986	1.00258	0.899802	1.43857	1.03754	0.910328	0.948861	0.880343	1.12993	0.770385	1.04435	0.961131	1.07812	0.856286	0.0422907	0.878226
N2M3+N6H6F2	12.7202	11.9179	14.1664	12.8086	9.69555	9.78324	9.05549	8.98733	11.4288	10.9096	10.6086	10.2381	7.28476	7.40677	6.64164	8.72586	7.6942
N2M3+N7H7F2	2.25562	2.04747	1.58955	1.48926	3.22517	3.3954	3.50853	3.5494	2.9348	1.95318	2.94252	2.85681	2.14626	2.07198	2.11134	1.77832	1.5576
N2M3+N8H8F2	5.54674	5.13302	6.852	6.39435	5.36897	5.79391	5.30411	5.33681	6.92827	6.57096	6.47718	6.5177	3.52392	3.5966	3.34943	4.74538	4.34026
N2M3+N10H10F2	1.96515	1.86031	2.64825	2.59442	1.79191	1.93702	2.00595	2.08223	2.44944	2.51915	2.51265	2.64098	1.3502	1.45968	1.33386	1.88219	1.96193

## Sheet: N273 
Fig. S5G (15mM GlcNAc)
N273 Glycan site	N273 without GlcNAc	N273 with 15mM GlcNAc	N273, N355 without GlcNAc	N273, N355 with 15mM GlcNAc
With 1 Flucose	#3 256G	#4 256G GlcNAc	#5 257A	#6 257A GlcNAc	#6 257A GlcNAc
N2M3+N2H2F1	2.59613	1.96653	2.87945	2.65553	2.4913
N2M3+N3H3F1	14.7736	12.6187	21.1155	17.375	19.2887
N2M3+N4H4F1	35.7779	37.8605	38.8976	42.0791	40.7708
N2M3+N5H5F1	14.2571	13.3337	12.9232	12.8393	12.6089
N2M3+N6H6F1	10.3235	11.1937	8.71537	8.45678	9.29341
N2M3+N7H7F1	5.18715	5.0125	4.12381	5.30127	4.15556
N2M3+N8H8F1	1.68582	1.45608	0.978567	0.937876	0.983723
With 2 Flucose
N2M3+N3H3F2	3.52468	3.13434	2.95147	3.35353	2.98254
N2M3+N4H4F2	3.77975	4.96052	3.29322	3.04371	3.39232
N2M3+N5H5F2	1.08341	1.05613	0.491558	0.653486	0.41691
N2M3+N6H6F2	4.81498	5.26807	2.63973	2.56765	2.61821
N2M3+N7H7F2	2.19595	2.13926	0.990545	0.736793	0.997626
Fig. S5H (40mM GlcNAc)
N273 Glycan site	N273 without GlcNAc		N273 with 40mM GlcNAc		N273, N355 without GlcNAc	N273, N355 with 40mM GlcNAc
With 1 Flucose	#3_1 256G	#3_2 256G	#4_1 256G GlcNAc	#4_2 256G GlcNAc	#5 257A	#6 257A GlcNAc
N2M3+N2H2F1	2.28131	2.56012	2.08893	2.03287	3.55923	2.80871
N2M3+N3H3F1	16.1182	12.9446	9.22501	11.372	21.3479	18.0927
N2M3+N4H4F1	34.8697	36.3981	39.0619	38.8306	34.8545	36.6399
N2M3+N5H5F1	11.4422	13.3152	11.759	11.0602	11.7953	10.8294
N2M3+N6H6F1	9.74175	10.545	12.7764	11.9265	8.58386	10.8245
N2M3+N7H7F1	3.64301	4.40172	4.45951	3.59384	3.57511	3.5372
N2M3+N8H8F1	1.51117	1.40091	1.97256	1.71316	1.32229	1.95165
With 2 Flucose
N2M3+N3H3F2	4.64153	4.26311	3.13293	3.49189	4.65873	3.77613
N2M3+N4H4F2	6.62762	4.36589	4.65857	5.82992	4.13917	4.60428
N2M3+N5H5F2	1.39871	1.20517	0.949343	1.20691	0.900693	0.953812
N2M3+N6H6F2	5.59053	6.22446	7.38687	6.74162	3.64167	4.39792
N2M3+N7H7F2	2.13417	2.37567	2.52903	2.20056	1.62149	1.58373

## Sheet:  N355 
Fig. S5I (15mM GlcNAc)
N355 Glycan site	N273, N355 without GlcNAc	N273, N355 with 15mM GlcNAc
With 1 Flucose	#5 257A	#6_1 257A GlcNAc	#6_2 257A GlcNAc
N2M3+N3H3F1	2.44435	1.59953	3.23872
N2M3+N4H4F1	27.7539	28.7552	28.9017
N2M3+N5H5F1	13.5383	15.9975	9.95067
N2M3+N6H6F1	23.4943	25.7235	25.4147
N2M3+N7H7F1	9.47973	9.15043	10.1232
N2M3+N8H8F1	10.7294	8.21905	11.308
N2M3+N9H9F1	0.620525	0.155603	0.592644
With 2 Flucose
N2M3+N4H4F2	6.13989	6.21295	4.24721
N2M3+N5H5F2	2.69692	1.72669	2.57544
N2M3+N6H6F2	3.10263	2.45952	3.64777
Fig. S5J (40mM GlcNAc)
N355 Glycan site	N273, N355 without GlcNAc		N273, N355 with 15mM GlcNAc
With 1 Flucose	#5b 257A	#5b_2 257A	#6b 257A GluNAc
N2M3+N3H3F1	2.96666	3.01766	2.80314
N2M3+N4H4F1	26.188	26.5293	24.617
N2M3+N5H5F1	12.6891	12.4811	12.2394
N2M3+N6H6F1	20.0987	19.3566	21.3926
N2M3+N7H7F1	13.1528	14.0211	13.5587
N2M3+N8H8F1	9.3987	9.04043	9.99671
N2M3+N9H9F1	0.971208	1.03122	1.23075
With 2 Flucose
N2M3+N4H4F2	5.12135	5.00159	4.93686
N2M3+N5H5F2	3.80415	3.71862	3.43151
N2M3+N6H6F2	5.6093	5.80233	5.79339
