# Supplementary material for: SLC3A2 N-glycosylation and Golgi remodeling regulate SLC7A amino acid exchangers and stress mitigation
Source: J Biol Chem. 2023 Nov 2;299(12):105416. doi: 10.1016/j.jbc.2023.105416 (PMC10698284; doi:10.1016/j.jbc.2023.105416)
Supplement: Supplemental Table S4 [file mmc5.xlsx]

## Sheet: Trasitions used by Skylin
index	gene name	UniProtKB entry	UniProtKB Entry name	Peptide	Precursor Mz	Precursor Charge	Product Mz	Fragment Ion	Product Charge
1	SLC3A2	P08195	4F2_HUMAN	IGDLQAFQGHGAGNLAGLK	622.999	3	994.543	y11	1
2	SLC3A2	P08195	4F2_HUMAN	IGDLQAFQGHGAGNLAGLK	622.999	3	800.462	y9	1
3	SLC3A2	P08195	4F2_HUMAN	IGDLQAFQGHGAGNLAGLK	622.999	3	877.453	y18	2
4	SLC3A2	P08195	4F2_HUMAN	IGDLQAFQGHGAGNLAGLK	622.999	3	670.857	y14	2
5	SLC3A2	P08195	4F2_HUMAN	IGDLQAFQGHGAGNLAGLK	622.999	3	635.339	y13	2
6	SLC3A2	P08195	4F2_HUMAN	GLVLGPIHK	467.298	2	763.482	y7	1
7	SLC3A2	P08195	4F2_HUMAN	GLVLGPIHK	467.298	2	664.414	y6	1
8	SLC3A2	P08195	4F2_HUMAN	GLVLGPIHK	467.298	2	551.33	y5	1
9	SLC3A2	P08195	4F2_HUMAN	GLVLGPIHK	467.298	2	270.181	b3	1
10	SLC3A2	P08195	4F2_HUMAN	VILDLTPNYR	602.34	2	878.437	y7	1
11	SLC3A2	P08195	4F2_HUMAN	VILDLTPNYR	602.34	2	763.41	y6	1
12	SLC3A2	P08195	4F2_HUMAN	VILDLTPNYR	602.34	2	650.326	y5	1
13	SLC3A2	P08195	4F2_HUMAN	VILDLTPNYR	602.34	2	549.278	y4	1
14	SLC3A2	P08195	4F2_HUMAN	GQSEDPGSLLSLFR	753.383	2	1320.68	y12	1
15	SLC3A2	P08195	4F2_HUMAN	GQSEDPGSLLSLFR	753.383	2	1104.6	y10	1
16	SLC3A2	P08195	4F2_HUMAN	GQSEDPGSLLSLFR	753.383	2	892.525	y8	1
17	SLC3A2	P08195	4F2_HUMAN	GQSEDPGSLLSLFR	753.383	2	635.388	y5	1
18	SLC3A2	P08195	4F2_HUMAN	ADLLLSTQPGR	585.827	2	871.5	y8	1
19	SLC3A2	P08195	4F2_HUMAN	ADLLLSTQPGR	585.827	2	758.416	y7	1
20	SLC3A2	P08195	4F2_HUMAN	ADLLLSTQPGR	585.827	2	645.331	y6	1
21	SLC3A2	P08195	4F2_HUMAN	ADLLLSTQPGR	585.827	2	558.299	y5	1
22	SLC3A2	P08195	4F2_HUMAN	ADLLLSTQPGREEGSPLELER	770.736	3	949.484	y17	2
23	SLC3A2	P08195	4F2_HUMAN	ADLLLSTQPGREEGSPLELER	770.736	3	892.942	y16	2
24	SLC3A2	P08195	4F2_HUMAN	ADLLLSTQPGREEGSPLELER	770.736	3	849.426	y15	2
25	SLC3A2	P08195	4F2_HUMAN	ADLLLSTQPGREEGSPLELER	770.736	3	734.873	y13	2
26	SLC3A2	P08195	4F2_HUMAN	EEGSPLELER	579.785	2	900.479	y8	1
27	SLC3A2	P08195	4F2_HUMAN	EEGSPLELER	579.785	2	756.425	y6	1
28	SLC3A2	P08195	4F2_HUMAN	EEGSPLELER	579.785	2	659.372	y5	1
29	SLC3A2	P08195	4F2_HUMAN	EEGSPLELER	579.785	2	546.288	y4	1
30	SLC3A2	P08195	4F2_HUMAN	EEGSPLELER	579.785	2	378.716	y6	2
31	SLC7A5	Q01650	LAT1_HUMAN	SADGSAPAGEGEGVTLQR	851.406	2	1284.65	y13	1
32	SLC7A5	Q01650	LAT1_HUMAN	SADGSAPAGEGEGVTLQR	851.406	2	1213.62	y12	1
33	SLC7A5	Q01650	LAT1_HUMAN	SADGSAPAGEGEGVTLQR	851.406	2	1116.56	y11	1
34	SLC7A5	Q01650	LAT1_HUMAN	SADGSAPAGEGEGVTLQR	851.406	2	1045.53	y10	1
35	SLC7A5	Q01650	LAT1_HUMAN	SADGSAPAGEGEGVTLQR	851.406	2	607.312	y12	2
36	SLC7A5	Q01650	LAT1_HUMAN	VQDAFAAAK	460.745	2	821.415	y8	1
37	SLC7A5	Q01650	LAT1_HUMAN	VQDAFAAAK	460.745	2	693.357	y7	1
38	SLC7A5	Q01650	LAT1_HUMAN	VQDAFAAAK	460.745	2	578.33	y6	1
39	SLC7A5	Q01650	LAT1_HUMAN	VQDAFAAAK	460.745	2	507.293	y5	1
40	SLC7A5	Q01650	LAT1_HUMAN	VQDAFAAAK	460.745	2	360.224	y4	1
41	SLC7A5	Q01650	LAT1_HUMAN	GDVSNLDPNFSFEGTK	863.9	2	1141.52	y10	1
42	SLC7A5	Q01650	LAT1_HUMAN	GDVSNLDPNFSFEGTK	863.9	2	1026.49	y9	1
43	SLC7A5	Q01650	LAT1_HUMAN	GDVSNLDPNFSFEGTK	863.9	2	668.325	y6	1
44	SLC7A5	Q01650	LAT1_HUMAN	GDVSNLDPNFSFEGTK	863.9	2	581.293	y5	1
45	SLC7A5	Q01650	LAT1_HUMAN	GDVSNLDPNFSFEGTK	864.392	2	1141.52	y10	1
46	SLC7A5	Q01650	LAT1_HUMAN	GDVSNLDPNFSFEGTK	864.392	2	1026.49	y9	1
47	SLC7A5	Q01650	LAT1_HUMAN	GDVSNLDPNFSFEGTK	864.392	2	668.325	y6	1
48	SLC7A5	Q01650	LAT1_HUMAN	LFFVGSR	413.235	2	712.378	y6	1
49	SLC7A5	Q01650	LAT1_HUMAN	LFFVGSR	413.235	2	418.241	y4	1
50	SLC7A5	Q01650	LAT1_HUMAN	LFFVGSR	413.235	2	319.172	y3	1
51	SLC7A5	Q01650	LAT1_HUMAN	KPELERPIK	555.337	2	981.573	y8	1
52	SLC7A5	Q01650	LAT1_HUMAN	KPELERPIK	555.337	2	884.52	y7	1
53	SLC7A5	Q01650	LAT1_HUMAN	KPELERPIK	555.337	2	755.477	y6	1
54	SLC7A5	Q01650	LAT1_HUMAN	KPELERPIK	555.337	2	642.393	y5	1
55	SLC7A5	Q01650	LAT1_HUMAN	KPELERPIK	555.337	2	491.29	y8	2
56	SLC7A5	Q01650	LAT1_HUMAN	LMQVVPQET	530.771	2	474.219	y4	1
57	SLC7A5	Q01650	LAT1_HUMAN	LMQVVPQET	530.771	2	389.185	b3	1
58	SLC7A5	Q01650	LAT1_HUMAN	LMQVVPQET	530.771	2	488.254	b4	1
59	SLC7A5	Q01650	LAT1_HUMAN	LMQVVPQET	530.771	2	587.322	b5	1
60	SLC7A5	Q01650	LAT1_HUMAN	LMQVVPQET	530.771	2	812.433	b7	1
61	SLC7A5	Q01650	LAT1_HUMAN	LMQVVPQET	522.773	2	573.288	y5	1
62	SLC7A5	Q01650	LAT1_HUMAN	LMQVVPQET	522.773	2	474.219	y4	1
63	SLC7A5	Q01650	LAT1_HUMAN	LMQVVPQET	522.773	2	373.19	b3	1
64	SLC7A5	Q01650	LAT1_HUMAN	LMQVVPQET	522.773	2	472.259	b4	1
65	SLC7A5	Q01650	LAT1_HUMAN	LMQVVPQET	522.773	2	571.327	b5	1
66	SLC7A6	Q92536	YLAT2_HUMAN	EPGRPTPTYHLVPNTSQSQVEEDVSSPPQR	833.909	4	1143.53	y10	1
67	SLC7A6	Q92536	YLAT2_HUMAN	EPGRPTPTYHLVPNTSQSQVEEDVSSPPQR	833.909	4	671.347	y6	1
68	SLC7A6	Q92536	YLAT2_HUMAN	EPGRPTPTYHLVPNTSQSQVEEDVSSPPQR	833.909	4	1348.7	b12	1
69	SLC7A6	Q92536	YLAT2_HUMAN	SSETMQLK	462.229	2	836.418	y7	1
70	SLC7A6	Q92536	YLAT2_HUMAN	SSETMQLK	462.229	2	749.386	y6	1
71	SLC7A6	Q92536	YLAT2_HUMAN	SSETMQLK	462.229	2	620.344	y5	1
72	SLC7A6	Q92536	YLAT2_HUMAN	SSETMQLK	462.229	2	519.296	y4	1
73	SLC7A6	Q92536	YLAT2_HUMAN	SSETMQLK	470.226	2	852.413	y7	1
74	SLC7A6	Q92536	YLAT2_HUMAN	SSETMQLK	470.226	2	636.339	y5	1
75	SLC7A6	Q92536	YLAT2_HUMAN	SSETMQLK	470.226	2	535.291	y4	1
76	SLC7A6	Q92536	YLAT2_HUMAN	EGHLPDLLSMIHIER	440.734	4	667.389	y5	1
77	SLC7A6	Q92536	YLAT2_HUMAN	EGHLPDLLSMIHIER	440.734	4	554.305	y4	1
78	SLC7A6	Q92536	YLAT2_HUMAN	EGHLPDLLSMIHIER	440.734	4	499.776	y8	2
79	SLC7A6	Q92536	YLAT2_HUMAN	EGHLPDLLSMIHIER	440.734	4	443.234	y7	2
80	SLC7A6	Q92536	YLAT2_HUMAN	EGHLPDLLSMIHIER	440.734	4	762.378	b7	1
81	SLC7A6	Q92536	YLAT2_HUMAN	EGHLPDLLSMIHIER	444.733	4	667.389	y5	1
82	SLC7A6	Q92536	YLAT2_HUMAN	EGHLPDLLSMIHIER	444.733	4	554.305	y4	1
83	SLC7A6	Q92536	YLAT2_HUMAN	EGHLPDLLSMIHIER	444.733	4	507.774	y8	2
84	SLC7A6	Q92536	YLAT2_HUMAN	EGHLPDLLSMIHIER	444.733	4	451.232	y7	2
85	SLC7A6	Q92536	YLAT2_HUMAN	EGHLPDLLSMIHIER	444.733	4	649.294	b6	1
86	SLC7A6	Q92536	YLAT2_HUMAN	NVLAAITR	429.264	2	644.409	y6	1
87	SLC7A6	Q92536	YLAT2_HUMAN	NVLAAITR	429.264	2	531.325	y5	1
88	SLC7A6	Q92536	YLAT2_HUMAN	NVLAAITR	429.264	2	460.288	y4	1
89	SLC7A11	Q9UPY5	XCT_HUMAN	KPVVSTISK	479.8	2	830.498	y8	1
90	SLC7A11	Q9UPY5	XCT_HUMAN	KPVVSTISK	479.8	2	634.377	y6	1
91	SLC7A11	Q9UPY5	XCT_HUMAN	KPVVSTISK	479.8	2	415.753	y8	2
92	SLC7A11	Q9UPY5	XCT_HUMAN	KPVVSTISK	479.8	2	812.488	b8	1
93	SLC7A11	Q9UPY5	XCT_HUMAN	GGYLQGNVNGR	568.77	2	617.3	y6	1
94	SLC7A11	Q9UPY5	XCT_HUMAN	GGYLQGNVNGR	568.77	2	347.167	y3	1
95	SLC7A11	Q9UPY5	XCT_HUMAN	GGYLQGNVNGR	568.77	2	278.114	b3	1
96	SLC7A11	Q9UPY5	XCT_HUMAN	LFYVASR	428.24	2	742.388	y6	1
97	SLC7A11	Q9UPY5	XCT_HUMAN	LFYVASR	428.24	2	595.32	y5	1
98	SLC7A11	Q9UPY5	XCT_HUMAN	LFYVASR	428.24	2	333.188	y3	1
99	SLC7A11	Q9UPY5	XCT_HUMAN	EGHLPEILSMIHVR	408.474	4	742.403	y6	1
100	SLC7A11	Q9UPY5	XCT_HUMAN	EGHLPEILSMIHVR	408.474	4	524.33	y4	1
101	SLC7A11	Q9UPY5	XCT_HUMAN	EGHLPEILSMIHVR	408.474	4	428.247	y7	2
102	SLC7A11	Q9UPY5	XCT_HUMAN	EGHLPEILSMIHVR	408.474	4	371.705	y6	2
103	SLC7A11	Q9UPY5	XCT_HUMAN	EGHLPEILSMIHVR	408.474	4	663.31	b6	1
104	SLC7A11	Q9UPY5	XCT_HUMAN	EGHLPEILSMIHVR	412.473	4	758.398	y6	1
105	SLC7A11	Q9UPY5	XCT_HUMAN	EGHLPEILSMIHVR	412.473	4	524.33	y4	1
106	SLC7A11	Q9UPY5	XCT_HUMAN	EGHLPEILSMIHVR	412.473	4	379.703	y6	2
107	SLC7A1	P30825	CTR1_HUMAN	VLLNIGQQMLR	642.876	2	1072.59	y9	1
108	SLC7A1	P30825	CTR1_HUMAN	VLLNIGQQMLR	642.876	2	959.509	y8	1
109	SLC7A1	P30825	CTR1_HUMAN	VLLNIGQQMLR	642.876	2	845.466	y7	1
110	SLC7A1	P30825	CTR1_HUMAN	VLLNIGQQMLR	642.876	2	732.382	y6	1
111	SLC7A1	P30825	CTR1_HUMAN	VLLNIGQQMLR	650.874	2	748.377	y6	1
112	SLC7A1	P30825	CTR1_HUMAN	VLLNIGQQMLR	650.874	2	440.287	b4	1
113	SLC7A1	P30825	CTR1_HUMAN	VIYAMAEDGLLFK	735.389	2	1257.62	y11	1
114	SLC7A1	P30825	CTR1_HUMAN	VIYAMAEDGLLFK	735.389	2	1023.52	y9	1
115	SLC7A1	P30825	CTR1_HUMAN	FLANVNDR	475.241	2	689.321	y6	1
116	SLC7A1	P30825	CTR1_HUMAN	FLANVNDR	475.241	2	618.284	y5	1
117	SLC1A4	P43007	SATT_HUMAN	ETVDSFLDLAR	633.322	2	1035.55	y9	1
118	SLC1A4	P43007	SATT_HUMAN	ETVDSFLDLAR	633.322	2	936.479	y8	1
119	SLC1A4	P43007	SATT_HUMAN	ETVDSFLDLAR	633.322	2	821.452	y7	1
120	SLC1A4	P43007	SATT_HUMAN	ETVDSFLDLAR	633.322	2	734.42	y6	1
121	SLC1A4	P43007	SATT_HUMAN	ETVDSFLDLAR	633.322	2	587.351	y5	1
122	SLC1A4	P43007	SATT_HUMAN	NLFPSNLVVAAFR	724.406	2	1073.61	y10	1
123	SLC1A4	P43007	SATT_HUMAN	NLFPSNLVVAAFR	724.406	2	662.398	y6	1
124	SLC1A4	P43007	SATT_HUMAN	TTTVVNVEGDALGAGILHHLNQK	597.572	4	1187.66	y11	1
125	SLC1A4	P43007	SATT_HUMAN	TTTVVNVEGDALGAGILHHLNQK	597.572	4	776.416	y6	1
126	SLC1A4	P43007	SATT_HUMAN	TTTVVNVEGDALGAGILHHLNQK	597.572	4	639.357	y5	1
127	SLC1A4	P43007	SATT_HUMAN	TTTVVNVEGDALGAGILHHLNQK	597.572	4	594.336	y11	2
128	SLC1A4	P43007	SATT_HUMAN	SEEETSPLVTHQNPAGPVASAPELESK	935.458	3	1352.71	y14	1
129	SLC1A4	P43007	SATT_HUMAN	SEEETSPLVTHQNPAGPVASAPELESK	935.458	3	1184.62	y12	1
130	SLC1A4	P43007	SATT_HUMAN	SEEETSPLVTHQNPAGPVASAPELESK	935.458	3	702.367	y6	1
131	SLC1A5	Q15758	AAAT_HUMAN	EVLDSFLDLAR	639.34	2	1049.56	y9	1
132	SLC1A5	Q15758	AAAT_HUMAN	EVLDSFLDLAR	639.34	2	936.479	y8	1
133	SLC1A5	Q15758	AAAT_HUMAN	EVLDSFLDLAR	639.34	2	821.452	y7	1
134	SLC1A5	Q15758	AAAT_HUMAN	EVLDSFLDLAR	639.34	2	734.42	y6	1
135	SLC1A5	Q15758	AAAT_HUMAN	EVLDSFLDLAR	639.34	2	587.351	y5	1
136	SLC1A5	Q15758	AAAT_HUMAN	NIFPSNLVSAAFR	718.388	2	1208.64	y11	1
137	SLC1A5	Q15758	AAAT_HUMAN	NIFPSNLVSAAFR	718.388	2	1061.57	y10	1
138	SLC1A5	Q15758	AAAT_HUMAN	NIFPSNLVSAAFR	718.388	2	650.362	y6	1
139	SLC1A5	Q15758	AAAT_HUMAN	NIFPSNLVSAAFR	718.388	2	551.294	y5	1
140	SLC1A5	Q15758	AAAT_HUMAN	KLGPEGELLIR	408.915	3	514.371	y4	1
141	SLC1A5	Q15758	AAAT_HUMAN	KLGPEGELLIR	408.915	3	582.325	b6	1
142	SLC1A5	Q15758	AAAT_HUMAN	KLGPEGELLIR	408.915	3	711.367	b7	1
143	SLC1A5	Q15758	AAAT_HUMAN	KLGPEGELLIR	408.915	3	824.451	b8	1
144	SLC1A5	Q15758	AAAT_HUMAN	LGPEGELLIR	548.822	2	983.552	y9	1
145	SLC1A5	Q15758	AAAT_HUMAN	LGPEGELLIR	548.822	2	926.531	y8	1
146	SLC1A5	Q15758	AAAT_HUMAN	LGPEGELLIR	548.822	2	829.478	y7	1
147	SLC1A5	Q15758	AAAT_HUMAN	LGPEGELLIR	548.822	2	700.435	y6	1
148	SLC1A5	Q15758	AAAT_HUMAN	LGPEGELLIR	548.822	2	463.769	y8	2
149	SLC1A5	Q15758	AAAT_HUMAN	STEPELIQVK	572.316	2	826.503	y7	1
150	SLC1A5	Q15758	AAAT_HUMAN	STEPELIQVK	572.316	2	729.451	y6	1
151	SLC1A5	Q15758	AAAT_HUMAN	STEPELIQVK	572.316	2	600.408	y5	1
152	SLC1A5	Q15758	AAAT_HUMAN	STEPELIQVK	572.316	2	487.324	y4	1
153	SLC1A5	Q15758	AAAT_HUMAN	STEPELIQVK	572.316	2	413.755	y7	2
154	SLC1A5	Q15758	AAAT_HUMAN	SELPLDPLPVPTEEGNPLLK	1079.59	2	1406.79	y13	1
155	SLC1A5	Q15758	AAAT_HUMAN	SELPLDPLPVPTEEGNPLLK	1079.59	2	1293.7	y12	1
156	SLC1A5	Q15758	AAAT_HUMAN	SELPLDPLPVPTEEGNPLLK	1079.59	2	1097.58	y10	1
157	SLC1A5	Q15758	AAAT_HUMAN	SELPLDPLPVPTEEGNPLLK	1079.59	2	641.398	y6	1
158	SLC1A5	Q15758	AAAT_HUMAN	SELPLDPLPVPTEEGNPLLK	1079.59	2	470.334	y4	1
159	SLC1A5	Q15758	AAAT_HUMAN	SELPLDPLPVPTEEGNPLLK	1079.59	2	330.166	b3	1
160	SLC1A5	Q15758	AAAT_HUMAN	GPAGDATVASEK	551.772	2	948.463	y10	1
161	SLC1A5	Q15758	AAAT_HUMAN	GPAGDATVASEK	551.772	2	877.426	y9	1
162	SLC1A5	Q15758	AAAT_HUMAN	GPAGDATVASEK	551.772	2	820.405	y8	1
163	SLC1A5	Q15758	AAAT_HUMAN	GPAGDATVASEK	551.772	2	705.378	y7	1
164	SLC1A5	Q15758	AAAT_HUMAN	GPAGDATVASEK	551.772	2	523.262	y11	2
165	SLC1A3	P43003	EAA1_HUMAN	VTAADAFLDLIR	652.864	2	1104.6	y10	1
166	SLC1A3	P43003	EAA1_HUMAN	VTAADAFLDLIR	652.864	2	1033.57	y9	1
167	SLC1A3	P43003	EAA1_HUMAN	VTAADAFLDLIR	652.864	2	962.531	y8	1
168	SLC1A3	P43003	EAA1_HUMAN	VTAADAFLDLIR	652.864	2	847.504	y7	1
169	SLC1A3	P43003	EAA1_HUMAN	VTAADAFLDLIR	652.864	2	776.467	y6	1
170	SLC1A3	P43003	EAA1_HUMAN	TTTNVLGDSLGAGIVEHLSR	680.696	3	1038.57	y10	1
171	SLC1A3	P43003	EAA1_HUMAN	TTTNVLGDSLGAGIVEHLSR	680.696	3	981.548	y9	1
172	SLC1A3	P43003	EAA1_HUMAN	TTTNVLGDSLGAGIVEHLSR	680.696	3	910.51	y8	1
173	SLC1A3	P43003	EAA1_HUMAN	TTTNVLGDSLGAGIVEHLSR	680.696	3	740.405	y6	1
174	SLC1A3	P43003	EAA1_HUMAN	KPYQLIAQDNETEKPIDSETK	612.809	4	789.399	y7	1
175	SLC1A3	P43003	EAA1_HUMAN	KPYQLIAQDNETEKPIDSETK	612.809	4	630.361	b5	1
176	SLC43A3	Q8NBI5	S43A3_MOUSE	NEDYFK	408.182	2	701.314	y5	1
177	SLC43A3	Q8NBI5	S43A3_MOUSE	NEDYFK	408.182	2	572.271	y4	1
178	SLC43A3	Q8NBI5	S43A3_MOUSE	NEDYFK	408.182	2	457.245	y3	1
179	SLC43A3	Q8NBI5	S43A3_MOUSE	NEDYFK	408.182	2	294.181	y2	1
180	SLC43A3	Q8NBI5	S43A3_MOUSE	TFLLMPR	447.249	2	792.444	y6	1
181	SLC43A3	Q8NBI5	S43A3_MOUSE	TFLLMPR	447.249	2	645.375	y5	1
182	SLC43A3	Q8NBI5	S43A3_MOUSE	TFLLMPR	447.249	2	532.291	y4	1
183	SLC43A3	Q8NBI5	S43A3_MOUSE	TFLLMPR	447.249	2	419.207	y3	1
184	SLC43A3	Q8NBI5	S43A3_MOUSE	TFLLMPR	439.252	2	776.449	y6	1
185	SLC43A3	Q8NBI5	S43A3_MOUSE	TFLLMPR	439.252	2	629.38	y5	1
186	SLC43A3	Q8NBI5	S43A3_MOUSE	TFLLMPR	439.252	2	516.296	y4	1
187	SLC43A3	Q8NBI5	S43A3_MOUSE	TFLLMPR	439.252	2	403.212	y3	1
188	SLC43A3	Q8NBI5	S43A3_MOUSE	EETPGAGQK	458.722	2	658.352	y7	1
189	SLC43A3	Q8NBI5	S43A3_MOUSE	EETPGAGQK	458.722	2	557.304	y6	1
190	SLC43A3	Q8NBI5	S43A3_MOUSE	EETPGAGQK	458.722	2	332.193	y3	1
191	SLC43A3	Q8NBI5	S43A3_MOUSE	EETPGAGQK	458.722	2	279.156	y6	2
192	SLC43A3	Q8NBI5	S43A3_MOUSE	SFWSYAFSR	575.769	2	916.431	y7	1
193	SLC43A3	Q8NBI5	S43A3_MOUSE	SFWSYAFSR	575.769	2	730.352	y6	1
194	SLC16A1	P53985	MOT1_HUMAN	SITVFFK	421.245	2	641.366	y5	1
195	SLC16A1	P53985	MOT1_HUMAN	SITVFFK	421.245	2	441.25	y3	1
196	SLC16A1	P53985	MOT1_HUMAN	SITVFFK	421.245	2	348.192	b6	2
197	SLC16A1	P53985	MOT1_HUMAN	KDLHDANTDLIGR	489.923	3	674.383	y6	1
198	SLC16A1	P53985	MOT1_HUMAN	KDLHDANTDLIGR	489.923	3	573.335	y5	1
199	SLC16A1	P53985	MOT1_HUMAN	KDLHDANTDLIGR	489.923	3	458.309	y4	1
200	SLC16A1	P53985	MOT1_HUMAN	DLHDANTDLIGR	447.225	3	458.309	y4	1
201	SLC16A1	P53985	MOT1_HUMAN	DLHDANTDLIGR	447.225	3	345.224	y3	1
202	SLC16A1	P53985	MOT1_HUMAN	DLHDANTDLIGR	447.225	3	666.284	b6	1
203	SLC16A1	P53985	MOT1_HUMAN	DLHDANTDLIGR	447.225	3	882.359	b8	1
204	SLC16A1	P53985	MOT1_HUMAN	ESKEEETSIDVAGKPNEVTK	548.275	4	872.484	y8	1
205	SLC16A1	P53985	MOT1_HUMAN	ESKEEETSIDVAGKPNEVTK	548.275	4	687.367	y6	1
206	SLC16A1	P53985	MOT1_HUMAN	ESKEEETSIDVAGKPNEVTK	548.275	4	579.312	y11	2
207	SLC16A1	P53985	MOT1_HUMAN	ESKEEETSIDVAGKPNEVTK	548.275	4	521.798	y10	2
208	SLC16A1	P53985	MOT1_HUMAN	ESKEEETSIDVAGKPNEVTK	548.275	4	472.264	y9	2
209	SLC16A1	P53985	MOT1_HUMAN	EEETSIDVAGKPNEVTK	615.974	3	943.521	y9	1
210	SLC16A1	P53985	MOT1_HUMAN	EEETSIDVAGKPNEVTK	615.974	3	687.367	y6	1
211	SLC16A1	P53985	MOT1_HUMAN	EEETSIDVAGKPNEVTK	615.974	3	729.894	y14	2
212	SLC16A1	P53985	MOT1_HUMAN	EEETSIDVAGKPNEVTK	615.974	3	679.37	y13	2
213	SLC16A1	P53985	MOT1_HUMAN	EEETSIDVAGKPNEVTK	615.974	3	579.312	y11	2
214	SLC16A3	O15427	MOT4_HUMAN	LLDLSVFR	481.787	2	849.483	y7	1
215	SLC16A3	O15427	MOT4_HUMAN	LLDLSVFR	481.787	2	736.399	y6	1
216	SLC16A3	O15427	MOT4_HUMAN	LLDLSVFR	481.787	2	621.372	y5	1
217	SLC16A3	O15427	MOT4_HUMAN	LLDLSVFR	481.787	2	508.288	y4	1
218	SLC16A3	O15427	MOT4_HUMAN	DLGVPDTK	422.724	2	616.33	y6	1
219	SLC16A3	O15427	MOT4_HUMAN	DLGVPDTK	422.724	2	559.309	y5	1
220	SLC16A3	O15427	MOT4_HUMAN	DLGVPDTK	422.724	2	460.24	y4	1
221	SLC16A3	O15427	MOT4_HUMAN	DLGVPDTK	422.724	2	286.14	b3	1
222	SLC16A3	O15427	MOT4_HUMAN	EPQPEVAAAEEEK	713.838	2	1072.52	y10	1
223	SLC16A3	O15427	MOT4_HUMAN	EPQPEVAAAEEEK	713.838	2	846.42	y8	1
224	SLC16A3	O15427	MOT4_HUMAN	EPQPEVAAAEEEK	713.838	2	747.352	y7	1
225	SLC16A3	O15427	MOT4_HUMAN	EPQPEVAAAEEEK	713.838	2	676.315	y6	1
226	SLC16A3	O15427	MOT4_HUMAN	EPQPEVAAAEEEK	713.838	2	536.761	y10	2
227	SLC16A3	O15427	MOT4_HUMAN	EVEHFLK	451.243	2	673.367	y5	1
228	SLC16A3	O15427	MOT4_HUMAN	EVEHFLK	451.243	2	544.324	y4	1
229	SLC16A3	O15427	MOT4_HUMAN	EVEHFLK	451.243	2	407.265	y3	1
230	SLC16A3	O15427	MOT4_HUMAN	EVEHFLK	451.243	2	642.288	b5	1
231	SLC16A3	O15427	MOT4_HUMAN	EVEHFLK	451.243	2	755.372	b6	1
232	SLC16A3	O15427	MOT4_HUMAN	AEPEKNGEVVHTPETSV	608.627	3	1054.51	b10	1
233	SLC16A3	O15427	MOT4_HUMAN	AEPEKNGEVVHTPETSV	608.627	3	1292.61	b12	1
234	SLC16A3	O15427	MOT4_HUMAN	AEPEKNGEVVHTPETSV	608.627	3	646.809	b12	2
235	SLC16A3	O15427	MOT4_HUMAN	NGEVVHTPETSV	635.302	2	302.098	b3	1
236	SLC16A3	O15427	MOT4_HUMAN	NGEVVHTPETSV	635.302	2	401.167	b4	1
237	SLC16A3	O15427	MOT4_HUMAN	NGEVVHTPETSV	635.302	2	964.437	b9	1
238	SLC16A3	O15427	MOT4_HUMAN	NGEVVHTPETSV	635.302	2	1065.48	b10	1
239	SLC16A6	O15403	MOT7_HUMAN	EAQYMLENEK	635.785	2	779.36	y6	1
240	SLC16A6	O15403	MOT7_HUMAN	EAQYMLENEK	635.785	2	519.241	y4	1
241	SLC16A6	O15403	MOT7_HUMAN	EAQYMLENEK	635.785	2	390.198	y3	1
242	SLC16A6	O15403	MOT7_HUMAN	EAQYMLENEK	636.277	2	779.36	y6	1
243	SLC16A6	O15403	MOT7_HUMAN	EAQYMLENEK	636.277	2	519.241	y4	1
244	SLC16A6	O15403	MOT7_HUMAN	EAQYMLENEK	636.277	2	390.198	y3	1
245	SLC16A6	O15403	MOT7_HUMAN	ADMQQVLVK	524.279	2	714.451	y6	1
246	SLC16A6	O15403	MOT7_HUMAN	ADMQQVLVK	524.279	2	586.392	y5	1
247	SLC16A6	O15403	MOT7_HUMAN	ADMQQVLVK	524.279	2	458.334	y4	1
248	SLC16A6	O15403	MOT7_HUMAN	ADMQQVLVK	524.279	2	359.265	y3	1
249	SLC16A6	O15403	MOT7_HUMAN	ADMQQVLVK	516.281	2	714.451	y6	1
250	SLC16A6	O15403	MOT7_HUMAN	ADMQQVLVK	516.281	2	586.392	y5	1
251	SLC16A6	O15403	MOT7_HUMAN	ADMQQVLVK	516.281	2	458.334	y4	1
252	SLC16A6	O15403	MOT7_HUMAN	ADMQQVLVK	516.281	2	359.265	y3	1
253	SLC16A6	O15403	MOT7_HUMAN	APLLDFSILK	558.837	2	948.576	y8	1
254	SLC16A6	O15403	MOT7_HUMAN	APLLDFSILK	558.837	2	835.492	y7	1
255	SLC16A6	O15403	MOT7_HUMAN	APLLDFSILK	558.837	2	722.408	y6	1
256	SLC16A6	O15403	MOT7_HUMAN	APLLDFSILK	558.837	2	607.381	y5	1
257	SLC16A6	O15403	MOT7_HUMAN	APLLDFSILK	558.837	2	523.318	y9	2
258	SLC25A22	Q9H936	GHC1_HUMAN	LQNQQNGQR	543.768	2	845.386	y7	1
259	SLC25A22	Q9H936	GHC1_HUMAN	LQNQQNGQR	543.768	2	731.343	y6	1
260	SLC25A22	Q9H936	GHC1_HUMAN	LQNQQNGQR	543.768	2	603.285	y5	1
261	SLC25A22	Q9H936	GHC1_HUMAN	LQNQQNGQR	543.768	2	475.226	y4	1
262	SLC25A22	Q9H936	GHC1_HUMAN	LQNQQNGQR	543.768	2	360.199	y3	1
263	SLC25A22	Q9H936	GHC1_HUMAN	GAAVNLTLVTPEK	656.877	2	1014.58	y9	1
264	SLC25A22	Q9H936	GHC1_HUMAN	GAAVNLTLVTPEK	656.877	2	900.54	y8	1
265	SLC25A22	Q9H936	GHC1_HUMAN	GAAVNLTLVTPEK	656.877	2	787.456	y7	1
266	SLC25A22	Q9H936	GHC1_HUMAN	GAAVNLTLVTPEK	656.877	2	474.256	y4	1
267	SLC25A22	Q9H936	GHC1_HUMAN	LAANDFFR	477.246	2	840.4	y7	1
268	SLC25A22	Q9H936	GHC1_HUMAN	LAANDFFR	477.246	2	769.363	y6	1
269	SLC25A22	Q9H936	GHC1_HUMAN	LAANDFFR	477.246	2	698.326	y5	1
270	SLC25A22	Q9H936	GHC1_HUMAN	LAANDFFR	477.246	2	584.283	y4	1
271	SLC25A22	Q9H936	GHC1_HUMAN	GLGATLLR	400.753	2	630.393	y6	1
272	SLC25A22	Q9H936	GHC1_HUMAN	GLGATLLR	400.753	2	573.372	y5	1
273	SLC25A22	Q9H936	GHC1_HUMAN	GLGATLLR	400.753	2	502.335	y4	1
274	SLC25A22	Q9H936	GHC1_HUMAN	GLGATLLR	400.753	2	228.134	b3	1
275	SLC25A22	Q9H936	GHC1_HUMAN	HEGPSAFLK	493.259	2	848.451	y8	1
276	SLC25A22	Q9H936	GHC1_HUMAN	HEGPSAFLK	493.259	2	719.409	y7	1
277	SLC25A22	Q9H936	GHC1_HUMAN	HEGPSAFLK	493.259	2	726.321	b7	1
278	SLC25A3	Q00325	MPCP_HUMAN	GIFNGFSVTLK	592.322	2	1013.53	y9	1
279	SLC25A3	Q00325	MPCP_HUMAN	GIFNGFSVTLK	592.322	2	866.462	y8	1
280	SLC25A3	Q00325	MPCP_HUMAN	GIFNGFSVTLK	592.322	2	751.435	y7	1
281	SLC25A3	Q00325	MPCP_HUMAN	GIFNGFSVTLK	592.322	2	547.345	y5	1
282	SLC25A3	Q00325	MPCP_HUMAN	VLYSNMLGEENTYLWR	994.483	2	1411.67	y11	1
283	SLC25A3	Q00325	MPCP_HUMAN	VLYSNMLGEENTYLWR	994.483	2	1280.63	y10	1
284	SLC25A3	Q00325	MPCP_HUMAN	VLYSNMLGEENTYLWR	994.483	2	1167.54	y9	1
285	SLC25A3	Q00325	MPCP_HUMAN	VLYSNMLGEENTYLWR	994.483	2	981.479	y7	1
286	SLC25A3	Q00325	MPCP_HUMAN	VLYSNMLGEENTYLWR	1002.48	2	1280.63	y10	1
287	SLC25A3	Q00325	MPCP_HUMAN	VLYSNMLGEENTYLWR	1002.48	2	1167.54	y9	1
288	SLC25A3	Q00325	MPCP_HUMAN	VLYSNMLGEENTYLWR	1002.48	2	852.436	y6	1
289	SLC25A3	Q00325	MPCP_HUMAN	IQTQPGYANTLR	681.362	2	1120.57	y10	1
290	SLC25A3	Q00325	MPCP_HUMAN	IQTQPGYANTLR	681.362	2	891.468	y8	1
291	SLC25A3	Q00325	MPCP_HUMAN	IQTQPGYANTLR	681.362	2	794.416	y7	1
292	SLC25A3	Q00325	MPCP_HUMAN	IQTQPGYANTLR	681.362	2	446.238	y8	2
293	SLC25A3	Q00325	MPCP_HUMAN	IQTQPGYANTLR	681.854	2	1121.56	y10	1
294	SLC25A3	Q00325	MPCP_HUMAN	IQTQPGYANTLR	681.854	2	1020.51	y9	1
295	SLC25A3	Q00325	MPCP_HUMAN	IQTQPGYANTLR	681.854	2	892.452	y8	1
296	SLC25A3	Q00325	MPCP_HUMAN	IQTQPGYANTLR	681.854	2	795.4	y7	1
297	SLC25A3	Q00325	MPCP_HUMAN	GVAPLWMR	465.255	2	773.413	y6	1
298	SLC25A3	Q00325	MPCP_HUMAN	GVAPLWMR	465.255	2	702.376	y5	1
299	SLC25A3	Q00325	MPCP_HUMAN	GVAPLWMR	465.255	2	492.239	y3	1
300	SLC25A3	Q00325	MPCP_HUMAN	GVAPLWMR	465.255	2	351.691	y5	2
301	SLC25A3	Q00325	MPCP_HUMAN	GVAPLWMR	473.252	2	789.408	y6	1
302	SLC25A3	Q00325	MPCP_HUMAN	GVAPLWMR	473.252	2	718.37	y5	1
303	SLC25A3	Q00325	MPCP_HUMAN	GVAPLWMR	473.252	2	621.318	y4	1
304	SLC25A3	Q00325	MPCP_HUMAN	GVAPLWMR	473.252	2	508.234	y3	1
305	SLC25A3	Q00325	MPCP_HUMAN	GVAPLWMR	473.252	2	359.689	y5	2
306	SLC25A3	Q00325	MPCP_HUMAN	TVEALYK	412.232	2	722.408	y6	1
307	SLC25A3	Q00325	MPCP_HUMAN	TVEALYK	412.232	2	623.34	y5	1
308	SLC25A3	Q00325	MPCP_HUMAN	TVEALYK	412.232	2	494.297	y4	1
309	SLC25A3	Q00325	MPCP_HUMAN	TVEALYK	412.232	2	423.26	y3	1
310	SLC25A3	Q00325	MPCP_HUMAN	TVEALYK	412.232	2	310.176	y2	1
311	SLC25A3	Q00325	MPCP_HUMAN	FVVPKPR	421.766	2	596.388	y5	1
312	SLC25A3	Q00325	MPCP_HUMAN	FVVPKPR	421.766	2	497.319	y4	1
313	SLC25A3	Q00325	MPCP_HUMAN	FVVPKPR	421.766	2	298.698	y5	2
314	SLC25A3	Q00325	MPCP_HUMAN	GSSASLVLK	431.256	2	717.451	y7	1
315	SLC25A3	Q00325	MPCP_HUMAN	GSSASLVLK	431.256	2	630.418	y6	1
316	SLC25A3	Q00325	MPCP_HUMAN	GSSASLVLK	431.256	2	559.381	y5	1
317	SLC25A3	Q00325	MPCP_HUMAN	GSSASLVLK	431.256	2	472.349	y4	1
318	SLC25A5	P05141	ADT2_HUMAN	DFLAGGVAAAISK	610.338	2	957.573	y11	1
319	SLC25A5	P05141	ADT2_HUMAN	DFLAGGVAAAISK	610.338	2	844.489	y10	1
320	SLC25A5	P05141	ADT2_HUMAN	DFLAGGVAAAISK	610.338	2	773.452	y9	1
321	SLC25A5	P05141	ADT2_HUMAN	DFLAGGVAAAISK	610.338	2	560.34	y6	1
322	SLC25A5	P05141	ADT2_HUMAN	TAVAPIER	428.748	2	684.404	y6	1
323	SLC25A5	P05141	ADT2_HUMAN	TAVAPIER	428.748	2	585.335	y5	1
324	SLC25A5	P05141	ADT2_HUMAN	TAVAPIER	428.748	2	514.298	y4	1
325	SLC25A5	P05141	ADT2_HUMAN	TAVAPIER	428.748	2	257.653	y4	2
326	SLC25A5	P05141	ADT2_HUMAN	TAVAPIER	428.748	2	272.16	b3	1
327	SLC25A5	P05141	ADT2_HUMAN	LLLQVQHASK	568.843	2	910.51	y8	1
328	SLC25A5	P05141	ADT2_HUMAN	LLLQVQHASK	568.843	2	797.426	y7	1
329	SLC25A5	P05141	ADT2_HUMAN	LLLQVQHASK	568.843	2	669.368	y6	1
330	SLC25A5	P05141	ADT2_HUMAN	LLLQVQHASK	568.843	2	442.241	y4	1
331	SLC25A5	P05141	ADT2_HUMAN	GNLANVIR	428.754	2	685.436	y6	1
332	SLC25A5	P05141	ADT2_HUMAN	GNLANVIR	428.754	2	572.351	y5	1
333	SLC25A5	P05141	ADT2_HUMAN	GNLANVIR	428.754	2	501.314	y4	1
334	SLC25A5	P05141	ADT2_HUMAN	GNLANVIR	428.754	2	387.271	y3	1
335	SLC25A5	P05141	ADT2_HUMAN	GNLANVIR	428.754	2	285.156	b3	1
336	SLC25A5	P05141	ADT2_HUMAN	YFPTQALNFAFK	723.874	2	1136.61	y10	1
337	SLC25A5	P05141	ADT2_HUMAN	YFPTQALNFAFK	723.874	2	1039.56	y9	1
338	SLC25A5	P05141	ADT2_HUMAN	YFPTQALNFAFK	723.874	2	938.509	y8	1
339	SLC25A5	P05141	ADT2_HUMAN	YFPTQALNFAFK	723.874	2	810.451	y7	1
340	SLC25A5	P05141	ADT2_HUMAN	YFPTQALNFAFK	723.874	2	568.809	y10	2
341	SLC25A5	P05141	ADT2_HUMAN	YFPTQALNFAFK	724.366	2	1137.59	y10	1
342	SLC25A5	P05141	ADT2_HUMAN	YFPTQALNFAFK	724.366	2	811.435	y7	1
343	SLC25A5	P05141	ADT2_HUMAN	YFPTQALNFAFK	724.366	2	627.314	y5	1
344	SLC25A5	P05141	ADT2_HUMAN	YFPTQALNFAFK	724.366	2	512.287	y4	1
345	SLC25A5	P05141	ADT2_HUMAN	QIFLGGVDK	488.777	2	735.404	y7	1
346	SLC25A5	P05141	ADT2_HUMAN	QIFLGGVDK	488.777	2	588.335	y6	1
347	SLC25A5	P05141	ADT2_HUMAN	QIFLGGVDK	488.777	2	475.251	y5	1
348	SLC25A5	P05141	ADT2_HUMAN	QIFLGGVDK	488.777	2	418.23	y4	1
349	SLC25A5	P05141	ADT2_HUMAN	AAYFGIYDTAK	610.303	2	1077.53	y9	1
350	SLC25A5	P05141	ADT2_HUMAN	AAYFGIYDTAK	610.303	2	914.462	y8	1
351	SLC25A5	P05141	ADT2_HUMAN	AAYFGIYDTAK	610.303	2	767.393	y7	1
352	SLC25A5	P05141	ADT2_HUMAN	AAYFGIYDTAK	610.303	2	597.288	y5	1
353	SLC25A5	P05141	ADT2_HUMAN	GAWSNVLR	451.746	2	774.426	y6	1
354	SLC25A5	P05141	ADT2_HUMAN	GAWSNVLR	451.746	2	588.346	y5	1
355	SLC25A5	P05141	ADT2_HUMAN	GAWSNVLR	451.746	2	501.314	y4	1
356	SLC25A5	P05141	ADT2_HUMAN	GAWSNVLR	451.746	2	387.716	y6	2
357	SLC25A6	P12236	ADT3_HUMAN	DFLAGGIAAAISK	617.346	2	971.588	y11	1
358	SLC25A6	P12236	ADT3_HUMAN	DFLAGGIAAAISK	617.346	2	858.504	y10	1
359	SLC25A6	P12236	ADT3_HUMAN	DFLAGGIAAAISK	617.346	2	787.467	y9	1
360	SLC25A6	P12236	ADT3_HUMAN	DFLAGGIAAAISK	617.346	2	560.34	y6	1
361	SLC25A6	P12236	ADT3_HUMAN	DFLAGGIAAAISK	617.346	2	376.187	b3	1
362	SLC25A6	P12236	ADT3_HUMAN	HTQFWR	437.72	2	737.373	y5	1
363	SLC25A6	P12236	ADT3_HUMAN	HTQFWR	437.72	2	636.325	y4	1
364	SLC25A6	P12236	ADT3_HUMAN	HTQFWR	437.72	2	508.267	y3	1
365	SLC25A6	P12236	ADT3_HUMAN	AAYFGVYDTAK	603.295	2	1063.51	y9	1
366	SLC25A6	P12236	ADT3_HUMAN	AAYFGVYDTAK	603.295	2	900.446	y8	1
367	SLC25A6	P12236	ADT3_HUMAN	AAYFGVYDTAK	603.295	2	753.378	y7	1
368	SLC25A6	P12236	ADT3_HUMAN	AAYFGVYDTAK	603.295	2	597.288	y5	1
369	SLC25A6	P12236	ADT3_HUMAN	AAYFGVYDTAK	603.295	2	306.145	b3	1
370	SLC27A2	O14975	S27A2_HUMAN	DETLTYAQVDR	655.815	2	965.505	y8	1
371	SLC27A2	O14975	S27A2_HUMAN	DETLTYAQVDR	655.815	2	852.421	y7	1
372	SLC27A2	O14975	S27A2_HUMAN	DETLTYAQVDR	655.815	2	751.373	y6	1
373	SLC27A2	O14975	S27A2_HUMAN	VLLVSPELQAAVEEILPSLK	716.756	3	1098.64	y10	1
374	SLC27A2	O14975	S27A2_HUMAN	VLLVSPELQAAVEEILPSLK	716.756	3	1027.6	y9	1
375	SLC27A2	O14975	S27A2_HUMAN	VLLVSPELQAAVEEILPSLK	716.756	3	928.535	y8	1
376	SLC27A2	O14975	S27A2_HUMAN	VLLVSPELQAAVEEILPSLK	716.756	3	799.492	y7	1
377	SLC27A2	O14975	S27A2_HUMAN	VLLVSPELQAAVEEILPSLK	716.756	3	444.282	y4	1
378	SLC27A2	O14975	S27A2_HUMAN	DALYFLDDTAK	636.311	2	972.467	y8	1
379	SLC27A2	O14975	S27A2_HUMAN	DALYFLDDTAK	636.311	2	809.404	y7	1
380	SLC27A2	O14975	S27A2_HUMAN	DALYFLDDTAK	636.311	2	549.251	y5	1
381	SLC2A1	P11166	GTR1_HUMAN	SFEMLILGR	533.292	2	831.476	y7	1
382	SLC2A1	P11166	GTR1_HUMAN	SFEMLILGR	533.292	2	702.433	y6	1
383	SLC2A1	P11166	GTR1_HUMAN	SFEMLILGR	533.292	2	571.393	y5	1
384	SLC2A1	P11166	GTR1_HUMAN	SFEMLILGR	533.292	2	458.309	y4	1
385	SLC2A1	P11166	GTR1_HUMAN	SFEMLILGR	533.292	2	364.15	b3	1
386	SLC2A1	P11166	GTR1_HUMAN	VTILELFR	495.803	2	891.53	y7	1
387	SLC2A1	P11166	GTR1_HUMAN	VTILELFR	495.803	2	790.482	y6	1
388	SLC2A1	P11166	GTR1_HUMAN	VTILELFR	495.803	2	677.398	y5	1
389	SLC2A1	P11166	GTR1_HUMAN	VTILELFR	495.803	2	564.314	y4	1
390	SLC2A1	P11166	GTR1_HUMAN	TFDEIASGFR	571.777	2	894.432	y8	1
391	SLC2A1	P11166	GTR1_HUMAN	TFDEIASGFR	571.777	2	650.362	y6	1
392	SLC2A1	P11166	GTR1_HUMAN	TFDEIASGFR	571.777	2	537.278	y5	1
393	SLC2A1	P11166	GTR1_HUMAN	TFDEIASGFR	571.777	2	466.241	y4	1
394	SLC30A7	Q8NEW0	ZNT7_HUMAN	DNDAFSYGYVR	653.789	2	962.473	y8	1
395	SLC30A7	Q8NEW0	ZNT7_HUMAN	DNDAFSYGYVR	653.789	2	891.436	y7	1
396	SLC30A7	Q8NEW0	ZNT7_HUMAN	DNDAFSYGYVR	653.789	2	744.368	y6	1
397	SLC30A7	Q8NEW0	ZNT7_HUMAN	LIVAPDADAR	520.79	2	814.405	y8	1
398	SLC30A7	Q8NEW0	ZNT7_HUMAN	LIVAPDADAR	520.79	2	715.337	y7	1
399	SLC30A7	Q8NEW0	ZNT7_HUMAN	LIVAPDADAR	520.79	2	644.3	y6	1
400	SLC30A7	Q8NEW0	ZNT7_HUMAN	LIVAPDADAR	520.79	2	322.654	y6	2
401	SLC30A7	Q8NEW0	ZNT7_HUMAN	LIVAPDADAR	520.79	2	326.244	b3	1
402	SLC30A7	Q8NEW0	ZNT7_HUMAN	WILSQTHNIFTQAGVR	624.336	3	1005.55	y9	1
403	SLC30A7	Q8NEW0	ZNT7_HUMAN	WILSQTHNIFTQAGVR	624.336	3	729.876	y13	2
404	SLC38A1	Q9H2H9	S38A1_HUMAN	LGEQVFGTTGK	568.801	2	1023.51	y10	1
405	SLC38A1	Q9H2H9	S38A1_HUMAN	LGEQVFGTTGK	568.801	2	709.388	y7	1
406	SLC38A1	Q9H2H9	S38A1_HUMAN	LGEQVFGTTGK	568.801	2	610.32	y6	1
407	SLC38A1	Q9H2H9	S38A1_HUMAN	LGEQVFGTTGK	568.801	2	463.251	y5	1
408	SLC38A1	Q9H2H9	S38A1_HUMAN	NELPSAIK	436.248	2	628.403	y6	1
409	SLC38A1	Q9H2H9	S38A1_HUMAN	NELPSAIK	436.248	2	515.319	y5	1
410	SLC38A1	Q9H2H9	S38A1_HUMAN	NELPSAIK	436.248	2	357.177	b3	1
411	SLC38A1	Q9H2H9	S38A1_HUMAN	YVTFNSK	429.721	2	695.372	y6	1
412	SLC38A1	Q9H2H9	S38A1_HUMAN	YVTFNSK	429.721	2	596.304	y5	1
413	SLC38A1	Q9H2H9	S38A1_HUMAN	YVTFNSK	429.721	2	495.256	y4	1
414	SLC38A1	Q9H2H9	S38A1_HUMAN	YVTFNSK	429.721	2	348.188	y3	1
415	SLC38A1	Q9H2H9	S38A1_HUMAN	YVTFNSK	430.213	2	696.356	y6	1
416	SLC38A1	Q9H2H9	S38A1_HUMAN	YVTFNSK	430.213	2	597.288	y5	1
417	SLC38A1	Q9H2H9	S38A1_HUMAN	YVTFNSK	430.213	2	496.24	y4	1
418	SLC38A1	Q9H2H9	S38A1_HUMAN	YVTFNSK	430.213	2	349.172	y3	1
419	SLC38A1	Q9H2H9	S38A1_HUMAN	SSLFELAK	447.75	2	807.461	y7	1
420	SLC38A1	Q9H2H9	S38A1_HUMAN	SSLFELAK	447.75	2	720.429	y6	1
421	SLC38A1	Q9H2H9	S38A1_HUMAN	SSLFELAK	447.75	2	607.345	y5	1
422	SLC38A1	Q9H2H9	S38A1_HUMAN	SSLFELAK	447.75	2	460.277	y4	1
423	SLC38A2	Q96QD8	S38A2_HUMAN	SHYADVDPENQNFLLESNLGK	797.38	3	873.504	y8	1
424	SLC38A2	Q96QD8	S38A2_HUMAN	SHYADVDPENQNFLLESNLGK	797.38	3	760.42	y7	1
425	SLC38A2	Q96QD8	S38A2_HUMAN	SHYADVDPENQNFLLESNLGK	797.38	3	1014.42	b9	1
426	SLC38A2	Q96QD8	S38A2_HUMAN	TANEGGSLLYEQLGYK	871.933	2	1327.69	y12	1
427	SLC38A2	Q96QD8	S38A2_HUMAN	TANEGGSLLYEQLGYK	871.933	2	1270.67	y11	1
428	SLC38A2	Q96QD8	S38A2_HUMAN	YELPLVIQALTNIEDK	930.012	2	1453.83	y13	1
429	SLC38A2	Q96QD8	S38A2_HUMAN	YELPLVIQALTNIEDK	930.012	2	1243.69	y11	1
430	SLC38A2	Q96QD8	S38A2_HUMAN	YELPLVIQALTNIEDK	930.012	2	1144.62	y10	1
431	SLC38A2	Q96QD8	S38A2_HUMAN	YELPLVIQALTNIEDK	930.012	2	1031.54	y9	1
432	SLC38A2	Q96QD8	S38A2_HUMAN	YELPLVIQALTNIEDK	930.012	2	719.357	y6	1
433	SLC38A5	Q8WUX1	S38A5_HUMAN	EGFLPSR	403.214	2	676.378	y6	1
434	SLC38A5	Q8WUX1	S38A5_HUMAN	EGFLPSR	403.214	2	619.356	y5	1
435	SLC38A5	Q8WUX1	S38A5_HUMAN	EGFLPSR	403.214	2	472.288	y4	1
436	SLC38A5	Q8WUX1	S38A5_HUMAN	EGFLPSR	403.214	2	359.204	y3	1
437	SLC38A5	Q8WUX1	S38A5_HUMAN	ALQQLLFPGK	557.835	2	930.541	y8	1
438	SLC38A5	Q8WUX1	S38A5_HUMAN	ALQQLLFPGK	557.835	2	802.482	y7	1
439	SLC38A5	Q8WUX1	S38A5_HUMAN	ALQQLLFPGK	557.835	2	674.424	y6	1
440	SLC38A5	Q8WUX1	S38A5_HUMAN	ALQQLLFPGK	557.835	2	448.255	y4	1
441	SLC38A5	Q8WUX1	S38A5_HUMAN	ALQQLLFPGK	557.835	2	301.187	y3	1
442	SLC38A5	Q8WUX1	S38A5_HUMAN	IVPSEVEPFLSWPK	814.44	2	1003.52	y8	1
443	SLC38A5	Q8WUX1	S38A5_HUMAN	IVPSEVEPFLSWPK	814.44	2	874.482	y7	1
444	SLC38A5	Q8WUX1	S38A5_HUMAN	IVPSEVEPFLSWPK	814.44	2	517.277	y4	1
445	SLC39A1	Q9NY26	S39A1_HUMAN	EQSGPSPLEETR	665.318	2	1072.53	y10	1
446	SLC39A1	Q9NY26	S39A1_HUMAN	EQSGPSPLEETR	665.318	2	985.495	y9	1
447	SLC39A1	Q9NY26	S39A1_HUMAN	EQSGPSPLEETR	665.318	2	928.473	y8	1
448	SLC39A1	Q9NY26	S39A1_HUMAN	EQSGPSPLEETR	665.318	2	831.421	y7	1
449	SLC39A1	Q9NY26	S39A1_HUMAN	EQSGPSPLEETR	665.318	2	744.389	y6	1
450	SLC39A1	Q9NY26	S39A1_HUMAN	ALLGTVNGGPQHWHDGPGVPQASGAPATPSALR	805.159	4	940.521	y10	1
451	SLC39A1	Q9NY26	S39A1_HUMAN	ALLGTVNGGPQHWHDGPGVPQASGAPATPSALR	805.159	4	644.373	y6	1
452	SLC39A1	Q9NY26	S39A1_HUMAN	ALLGTVNGGPQHWHDGPGVPQASGAPATPSALR	805.159	4	543.325	y5	1
453	SLC39A7	Q92504	S39A7_HUMAN	GHGHDHEHSHGGYGESGAPGIK	556.498	4	815.426	y9	1
454	SLC39A7	Q92504	S39A7_HUMAN	GHGHDHEHSHGGYGESGAPGIK	556.498	4	629.362	y7	1
455	SLC39A7	Q92504	S39A7_HUMAN	GHGHDHEHSHGGYGESGAPGIK	556.498	4	414.271	y4	1
456	SLC39A7	Q92504	S39A7_HUMAN	GHGHDHEHSHGGYGESGAPGIK	556.498	4	623.248	b12	2
457	SLC39A7	Q92504	S39A7_HUMAN	DGPVRPQNAEEEKR	542.601	3	761.379	y6	1
458	SLC39A7	Q92504	S39A7_HUMAN	DGPVRPQNAEEEKR	542.601	3	727.373	y12	2
459	SLC39A7	Q92504	S39A7_HUMAN	DGPVRPQNAEEEKR	542.601	3	678.847	y11	2
460	SLC39A7	Q92504	S39A7_HUMAN	DGPVRPQNAEEEKR	542.601	3	629.313	y10	2
461	SLC39A7	Q92504	S39A7_HUMAN	DGPVRPQNAEEEK	490.239	3	648.831	y11	2
462	SLC39A7	Q92504	S39A7_HUMAN	DGPVRPQNAEEEK	490.239	3	600.304	y10	2
463	SLC39A7	Q92504	S39A7_HUMAN	DGPVRPQNAEEEK	490.239	3	550.77	y9	2
464	SLC39A7	Q92504	S39A7_HUMAN	DGPVRPQNAEEEK	490.239	3	432.89	y11	3
465	SLC39A10	Q9ULF5	S39AA_HUMAN	LSFFGLEK	470.761	2	827.43	y7	1
466	SLC39A10	Q9ULF5	S39AA_HUMAN	LSFFGLEK	470.761	2	740.398	y6	1
467	SLC39A10	Q9ULF5	S39AA_HUMAN	LSFFGLEK	470.761	2	593.329	y5	1
468	SLC39A10	Q9ULF5	S39AA_HUMAN	LSFFGLEK	470.761	2	446.261	y4	1
469	SLC39A10	Q9ULF5	S39AA_HUMAN	LLTNLGLGER	543.319	2	758.416	y7	1
470	SLC39A10	Q9ULF5	S39AA_HUMAN	LLTNLGLGER	543.319	2	644.373	y6	1
471	SLC39A10	Q9ULF5	S39AA_HUMAN	LLTNLGLGER	543.319	2	531.289	y5	1
472	SLC39A10	Q9ULF5	S39AA_HUMAN	LLVEDINK	472.277	2	830.462	y7	1
473	SLC39A10	Q9ULF5	S39AA_HUMAN	LLVEDINK	472.277	2	618.309	y5	1
474	SLC39A10	Q9ULF5	S39AA_HUMAN	LLVEDINK	472.277	2	489.267	y4	1
475	SLC39A14	Q15043	S39AE_HUMAN	YGEGDSLTLQQLK	726.372	2	1288.67	y12	1
476	SLC39A14	Q15043	S39AE_HUMAN	YGEGDSLTLQQLK	726.372	2	1102.61	y10	1
477	SLC39A14	Q15043	S39AE_HUMAN	YGEGDSLTLQQLK	726.372	2	930.562	y8	1
478	SLC39A14	Q15043	S39AE_HUMAN	YGEGDSLTLQQLK	726.372	2	843.53	y7	1
479	SLC39A14	Q15043	S39AE_HUMAN	ALLNHLDVGVGR	421.91	3	715.41	y7	1
480	SLC39A14	Q15043	S39AE_HUMAN	ALLNHLDVGVGR	421.91	3	602.326	y6	1
481	SLC39A14	Q15043	S39AE_HUMAN	ALLNHLDVGVGR	421.91	3	388.23	y4	1
482	SLC39A14	Q15043	S39AE_HUMAN	ALLNHLDVGVGR	421.91	3	540.301	y10	2
483	SLC39A14	Q15043	S39AE_HUMAN	ALLNHLDVGVGR	421.91	3	483.759	y9	2
484	BSG	P35613	BASI_HUMAN	EDALPGQK	429.222	2	728.394	y7	1
485	BSG	P35613	BASI_HUMAN	EDALPGQK	429.222	2	332.193	y3	1
486	BSG	P35613	BASI_HUMAN	EDALPGQK	429.222	2	316.114	b3	1
487	BSG	P35613	BASI_HUMAN	SESVPPVTDWAWYK	832.901	2	1262.62	y10	1
488	BSG	P35613	BASI_HUMAN	SESVPPVTDWAWYK	832.901	2	1165.57	y9	1
489	BSG	P35613	BASI_HUMAN	SESVPPVTDWAWYK	832.901	2	969.446	y7	1
490	BSG	P35613	BASI_HUMAN	SESVPPVTDWAWYK	832.901	2	631.814	y10	2
491	BSG	P35613	BASI_HUMAN	SESVPPVTDWAWYK	832.901	2	304.114	b3	1
492	BSG	P35613	BASI_HUMAN	FFVSSSQGR	507.754	2	867.432	y8	1
493	BSG	P35613	BASI_HUMAN	FFVSSSQGR	507.754	2	720.363	y7	1
494	BSG	P35613	BASI_HUMAN	FFVSSSQGR	507.754	2	621.295	y6	1
495	BSG	P35613	BASI_HUMAN	FFVSSSQGR	507.754	2	534.263	y5	1
496	BSG	P35613	BASI_HUMAN	SELHIENLNMEADPGQYR	711.329	3	935.422	y8	1
497	BSG	P35613	BASI_HUMAN	SELHIENLNMEADPGQYR	711.329	3	806.379	y7	1
498	BSG	P35613	BASI_HUMAN	SELHIENLNMEADPGQYR	711.329	3	620.315	y5	1
499	BSG	P35613	BASI_HUMAN	SELHIENLNMEADPGQYR	711.329	3	467.225	b4	1
500	BSG	P35613	BASI_HUMAN	SELHIENLNMEADPGQYR	705.997	3	935.422	y8	1
501	BSG	P35613	BASI_HUMAN	SELHIENLNMEADPGQYR	705.997	3	806.379	y7	1
502	BSG	P35613	BASI_HUMAN	SELHIENLNMEADPGQYR	705.997	3	620.315	y5	1
503	BSG	P35613	BASI_HUMAN	SELHIENLNMEADPGQYR	705.997	3	936.479	b8	1
504	BSG	P35613	BASI_HUMAN	SELHIENLNMEADPGQYR	705.997	3	1050.52	b9	1
505	BSG	P35613	BASI_HUMAN	GSDQAIITLR	537.301	2	814.515	y7	1
506	BSG	P35613	BASI_HUMAN	GSDQAIITLR	537.301	2	686.456	y6	1
507	BSG	P35613	BASI_HUMAN	GSDQAIITLR	537.301	2	615.419	y5	1
508	BSG	P35613	BASI_HUMAN	GSDQAIITLR	537.301	2	502.335	y4	1
509	BSG	P35613	BASI_HUMAN	GSDQAIITLR	537.301	2	389.251	y3	1
510	BSG	P35613	BASI_HUMAN	RKPEDVLDDDDAGSAPLK	647.657	3	1216.57	y12	1
511	BSG	P35613	BASI_HUMAN	RKPEDVLDDDDAGSAPLK	647.657	3	643.377	y7	1
512	BSG	P35613	BASI_HUMAN	RKPEDVLDDDDAGSAPLK	647.657	3	626.326	b5	1
513	BSG	P35613	BASI_HUMAN	RKPEDVLDDDDAGSAPLK	647.657	3	725.394	b6	1
514	ATP1A1	P05023	AT1A1_HUMAN	LSLDELHR	491.769	2	869.448	y7	1
515	ATP1A1	P05023	AT1A1_HUMAN	LSLDELHR	491.769	2	782.416	y6	1
516	ATP1A1	P05023	AT1A1_HUMAN	LSLDELHR	491.769	2	669.331	y5	1
517	ATP1A1	P05023	AT1A1_HUMAN	LSLDELHR	491.769	2	554.305	y4	1
518	ATP1A1	P05023	AT1A1_HUMAN	LSLDELHR	491.769	2	435.227	y7	2
519	ATP1A1	P05023	AT1A1_HUMAN	SPDFTNENPLETR	760.355	2	1220.59	y10	1
520	ATP1A1	P05023	AT1A1_HUMAN	SPDFTNENPLETR	760.355	2	1073.52	y9	1
521	ATP1A1	P05023	AT1A1_HUMAN	SPDFTNENPLETR	760.355	2	972.474	y8	1
522	ATP1A1	P05023	AT1A1_HUMAN	SPDFTNENPLETR	760.355	2	729.389	y6	1
523	ATP1A1	P05023	AT1A1_HUMAN	SPDFTNENPLETR	760.355	2	615.346	y5	1
524	ATP1A1	P05023	AT1A1_HUMAN	AVFQANQENLPILK	792.941	2	1139.64	y10	1
525	ATP1A1	P05023	AT1A1_HUMAN	AVFQANQENLPILK	792.941	2	1068.6	y9	1
526	ATP1A1	P05023	AT1A1_HUMAN	AVFQANQENLPILK	792.941	2	470.334	y4	1
527	ATP1A1	P05023	AT1A1_HUMAN	AVAGDASESALLK	616.33	2	1061.55	y11	1
528	ATP1A1	P05023	AT1A1_HUMAN	AVAGDASESALLK	616.33	2	990.51	y10	1
529	ATP1A1	P05023	AT1A1_HUMAN	AVAGDASESALLK	616.33	2	933.489	y9	1
530	ATP1A1	P05023	AT1A1_HUMAN	AVAGDASESALLK	616.33	2	818.462	y8	1
531	ATP1A1	P05023	AT1A1_HUMAN	AVAGDASESALLK	616.33	2	747.425	y7	1
532	ATP1A1	P05023	AT1A1_HUMAN	IVEIPFNSTNK	631.343	2	1049.53	y9	1
533	ATP1A1	P05023	AT1A1_HUMAN	IVEIPFNSTNK	631.343	2	920.484	y8	1
534	ATP1A1	P05023	AT1A1_HUMAN	IVEIPFNSTNK	631.343	2	807.4	y7	1
535	ATP1A1	P05023	AT1A1_HUMAN	IVEIPFNSTNK	631.343	2	563.278	y5	1
536	ATP1A1	P05023	AT1A1_HUMAN	DAFQNAYLELGGLGER	876.931	2	1291.66	y12	1
537	ATP1A1	P05023	AT1A1_HUMAN	DAFQNAYLELGGLGER	876.931	2	1177.62	y11	1
538	ATP1A1	P05023	AT1A1_HUMAN	DAFQNAYLELGGLGER	876.931	2	1106.58	y10	1
539	ATP1A1	P05023	AT1A1_HUMAN	DAFQNAYLELGGLGER	876.931	2	943.521	y9	1
540	ATP1A1	P05023	AT1A1_HUMAN	GVGIISEGNETVEDIAAR	915.466	2	1390.64	y13	1
541	ATP1A1	P05023	AT1A1_HUMAN	GVGIISEGNETVEDIAAR	915.466	2	874.463	y8	1
542	ATP1A1	P05023	AT1A1_HUMAN	GVGIISEGNETVEDIAAR	915.466	2	430.277	y4	1
543	ATP1A1	P05023	AT1A1_HUMAN	LNIPVSQVNPR	618.857	2	896.495	y8	1
544	ATP1A1	P05023	AT1A1_HUMAN	LNIPVSQVNPR	618.857	2	700.374	y6	1
545	ATP1A1	P05023	AT1A1_HUMAN	LNIPVSQVNPR	618.857	2	448.751	y8	2
546	ATP2A2	P16615	AT2A2_HUMAN	DIVPGDIVEIAVGDK	770.417	2	1212.65	y12	1
547	ATP2A2	P16615	AT2A2_HUMAN	DIVPGDIVEIAVGDK	770.417	2	830.462	y8	1
548	ATP2A2	P16615	AT2A2_HUMAN	DIVPGDIVEIAVGDK	770.417	2	731.393	y7	1
549	ATP2A2	P16615	AT2A2_HUMAN	DIVPGDIVEIAVGDK	770.417	2	606.827	y12	2
550	ATP2A2	P16615	AT2A2_HUMAN	LDEFGEQLSK	583.29	2	1052.49	y9	1
551	ATP2A2	P16615	AT2A2_HUMAN	LDEFGEQLSK	583.29	2	937.463	y8	1
552	ATP2A2	P16615	AT2A2_HUMAN	LDEFGEQLSK	583.29	2	661.352	y6	1
553	ATP2A2	P16615	AT2A2_HUMAN	EFTLEFSR	514.756	2	752.394	y6	1
554	ATP2A2	P16615	AT2A2_HUMAN	EFTLEFSR	514.756	2	651.346	y5	1
555	ATP2A2	P16615	AT2A2_HUMAN	EFTLEFSR	514.756	2	538.262	y4	1
556	ATP2A2	P16615	AT2A2_HUMAN	EFTLEFSR	514.756	2	409.219	y3	1
557	ATP2A2	P16615	AT2A2_HUMAN	EWGSGSDTLR	554.257	2	792.385	y8	1
558	ATP2A2	P16615	AT2A2_HUMAN	EWGSGSDTLR	554.257	2	735.363	y7	1
559	ATP2A2	P16615	AT2A2_HUMAN	EWGSGSDTLR	554.257	2	591.31	y5	1
560	ATP2A2	P16615	AT2A2_HUMAN	IEVASSVK	416.742	2	719.393	y7	1
561	ATP2A2	P16615	AT2A2_HUMAN	IEVASSVK	416.742	2	590.351	y6	1
562	ATP2A2	P16615	AT2A2_HUMAN	IEVASSVK	416.742	2	491.282	y5	1
563	ATP2A2	P16615	AT2A2_HUMAN	EFDELNPSAQR	653.307	2	1029.5	y9	1
564	ATP2A2	P16615	AT2A2_HUMAN	EFDELNPSAQR	653.307	2	785.426	y7	1
565	ATP2A2	P16615	AT2A2_HUMAN	EFDELNPSAQR	653.307	2	672.342	y6	1
566	ATP2A2	P16615	AT2A2_HUMAN	EFDELNPSAQR	653.307	2	558.299	y5	1
567	ATP1B1	P05026	AT1B1_HUMAN	FIWNSEK	462.235	2	776.394	y6	1
568	ATP1B1	P05026	AT1B1_HUMAN	FIWNSEK	462.235	2	663.31	y5	1
569	ATP1B1	P05026	AT1B1_HUMAN	FIWNSEK	462.235	2	477.23	y4	1
570	ATP1B1	P05026	AT1B1_HUMAN	FIWNSEK	462.235	2	363.187	y3	1
571	ATP1B1	P05026	AT1B1_HUMAN	VAPPGLTQIPQIQK	745.44	2	1222.72	y11	1
572	ATP1B1	P05026	AT1B1_HUMAN	VAPPGLTQIPQIQK	745.44	2	955.557	y8	1
573	ATP1B1	P05026	AT1B1_HUMAN	VAPPGLTQIPQIQK	745.44	2	613.367	y5	1
574	ATP1B1	P05026	AT1B1_HUMAN	VAPPGLTQIPQIQK	745.44	2	660.388	y12	2
575	ATP1B1	P05026	AT1B1_HUMAN	SYEAYVLNIVR	663.856	2	1076.61	y9	1
576	ATP1B1	P05026	AT1B1_HUMAN	SYEAYVLNIVR	663.856	2	947.567	y8	1
577	ATP1B1	P05026	AT1B1_HUMAN	SYEAYVLNIVR	663.856	2	876.53	y7	1
578	ATP1B1	P05026	AT1B1_HUMAN	SYEAYVLNIVR	663.856	2	713.467	y6	1
579	ATP1B1	P05026	AT1B1_HUMAN	SYEAYVLNIVR	663.856	2	614.398	y5	1
580	ATP1B1	P05026	AT1B1_HUMAN	AYGENIGYSEK	615.785	2	996.463	y9	1
581	ATP1B1	P05026	AT1B1_HUMAN	AYGENIGYSEK	615.785	2	810.399	y7	1
582	ATP1B1	P05026	AT1B1_HUMAN	AYGENIGYSEK	615.785	2	696.356	y6	1
583	ATP1B1	P05026	AT1B1_HUMAN	AYGENIGYSEK	615.785	2	583.272	y5	1
584	ATP2B1	P20020	AT2B1_HUMAN	EANHDGDFGITLAELR	586.62	3	702.414	y6	1
585	ATP2B1	P20020	AT2B1_HUMAN	EANHDGDFGITLAELR	586.62	3	601.367	y5	1
586	ATP2B1	P20020	AT2B1_HUMAN	EANHDGDFGITLAELR	586.62	3	943.354	b9	1
587	ATP2B1	P20020	AT2B1_HUMAN	TSPNEGLSGNPADLER	828.895	2	1257.61	y12	1
588	ATP2B1	P20020	AT2B1_HUMAN	TSPNEGLSGNPADLER	828.895	2	1128.56	y11	1
589	ATP2B1	P20020	AT2B1_HUMAN	TSPNEGLSGNPADLER	828.895	2	958.459	y9	1
590	ATP2B1	P20020	AT2B1_HUMAN	TSPNEGLSGNPADLER	828.895	2	871.427	y8	1
591	ATP2B1	P20020	AT2B1_HUMAN	TSPNEGLSGNPADLER	828.895	2	700.362	y6	1
592	ATP2B1	P20020	AT2B1_HUMAN	IDESSLTGESDHVK	506.242	3	985.495	y9	1
593	ATP2B1	P20020	AT2B1_HUMAN	IDESSLTGESDHVK	506.242	3	771.363	y7	1
594	ATP2B1	P20020	AT2B1_HUMAN	GASEIILK	415.753	2	702.44	y6	1
595	ATP2B1	P20020	AT2B1_HUMAN	GASEIILK	415.753	2	486.365	y4	1
596	ATP2B1	P20020	AT2B1_HUMAN	GASEIILK	415.753	2	373.281	y3	1
597	ATP2B1	P20020	AT2B1_HUMAN	QVVAVTGDGTNDGPALK	821.426	2	1414.72	y15	1
598	ATP2B1	P20020	AT2B1_HUMAN	QVVAVTGDGTNDGPALK	821.426	2	1315.65	y14	1
599	ATP2B1	P20020	AT2B1_HUMAN	QVVAVTGDGTNDGPALK	821.426	2	1145.54	y12	1
600	ATP2B1	P20020	AT2B1_HUMAN	QVVAVTGDGTNDGPALK	821.426	2	1044.5	y11	1
601	ATP2B1	P20020	AT2B1_HUMAN	NVYDSISK	463.235	2	712.351	y6	1
602	ATP2B1	P20020	AT2B1_HUMAN	NVYDSISK	463.235	2	434.261	y4	1
603	ATP2B1	P20020	AT2B1_HUMAN	FFDIDSGR	478.727	2	809.379	y7	1
604	ATP2B1	P20020	AT2B1_HUMAN	FFDIDSGR	478.727	2	662.31	y6	1
605	ATP2B1	P20020	AT2B1_HUMAN	FFDIDSGR	478.727	2	434.199	y4	1
606	ATP2B1	P20020	AT2B1_HUMAN	FFDIDSGR	478.727	2	319.172	y3	1
607	ATP2B1	P20020	AT2B1_HUMAN	SSLYEGLEKPESR	498.919	3	660.843	y11	2
608	ATP2B1	P20020	AT2B1_HUMAN	SSLYEGLEKPESR	498.919	3	604.301	y10	2
609	ATP2B1	P20020	AT2B1_HUMAN	SSLYEGLEKPESR	498.919	3	522.77	y9	2
610	ATP1B3	P54709	AT1B3_HUMAN	SLNQSLAEWK	588.306	2	975.489	y8	1
611	ATP1B3	P54709	AT1B3_HUMAN	SLNQSLAEWK	588.306	2	861.446	y7	1
612	ATP1B3	P54709	AT1B3_HUMAN	SLNQSLAEWK	588.306	2	733.388	y6	1
613	ATP1B3	P54709	AT1B3_HUMAN	SLNQSLAEWK	588.306	2	533.272	y4	1
614	ATP1B3	P54709	AT1B3_HUMAN	LFIYNPTTGEFLGR	814.428	2	1367.7	y12	1
615	ATP1B3	P54709	AT1B3_HUMAN	LFIYNPTTGEFLGR	814.428	2	1254.61	y11	1
616	ATP1B3	P54709	AT1B3_HUMAN	LFIYNPTTGEFLGR	814.428	2	1091.55	y10	1
617	ATP1B3	P54709	AT1B3_HUMAN	LFIYNPTTGEFLGR	814.428	2	977.505	y9	1
618	ATP1B3	P54709	AT1B3_HUMAN	SDPTSYAGYIEDLKK	562.946	3	1036.57	y9	1
619	ATP1B3	P54709	AT1B3_HUMAN	SDPTSYAGYIEDLKK	562.946	3	742.885	y13	2
620	ATP1B3	P54709	AT1B3_HUMAN	SDPTSYAGYIEDLKK	562.946	3	495.593	y13	3
621	ATP1B3	P54709	AT1B3_HUMAN	IIGLKPEGVPR	589.866	2	952.557	y9	1
622	ATP1B3	P54709	AT1B3_HUMAN	IIGLKPEGVPR	589.866	2	782.452	y7	1
623	ATP1B3	P54709	AT1B3_HUMAN	IIGLKPEGVPR	589.866	2	654.357	y6	1
624	ATP1B3	P54709	AT1B3_HUMAN	YFPYYGK	469.226	2	627.314	y5	1
625	ATP1B3	P54709	AT1B3_HUMAN	YFPYYGK	469.226	2	530.261	y4	1
626	ATP1B3	P54709	AT1B3_HUMAN	YFPYYGK	469.226	2	367.198	y3	1
627	ATP5B	P06576	ATPB_HUMAN	VLDSGAPIK	450.263	2	800.451	y8	1
628	ATP5B	P06576	ATPB_HUMAN	VLDSGAPIK	450.263	2	687.367	y7	1
629	ATP5B	P06576	ATPB_HUMAN	VLDSGAPIK	450.263	2	572.34	y6	1
630	ATP5B	P06576	ATPB_HUMAN	VLDSGAPIK	450.263	2	357.25	y3	1
631	ATP5B	P06576	ATPB_HUMAN	IPVGPETLGR	519.801	2	925.51	y9	1
632	ATP5B	P06576	ATPB_HUMAN	IPVGPETLGR	519.801	2	828.457	y8	1
633	ATP5B	P06576	ATPB_HUMAN	IPVGPETLGR	519.801	2	729.389	y7	1
634	ATP5B	P06576	ATPB_HUMAN	IPVGPETLGR	519.801	2	672.368	y6	1
635	ATP5B	P06576	ATPB_HUMAN	IPVGPETLGR	519.801	2	463.259	y9	2
636	ATP5B	P06576	ATPB_HUMAN	VVDLLAPYAK	544.821	2	890.498	y8	1
637	ATP5B	P06576	ATPB_HUMAN	VVDLLAPYAK	544.821	2	662.387	y6	1
638	ATP5B	P06576	ATPB_HUMAN	VVDLLAPYAK	544.821	2	549.303	y5	1
639	ATP5B	P06576	ATPB_HUMAN	VVDLLAPYAK	544.821	2	478.266	y4	1
640	ATP5B	P06576	ATPB_HUMAN	VVDLLAPYAK	544.821	2	314.171	b3	1
641	ATP5B	P06576	ATPB_HUMAN	IGLFGGAGVGK	488.285	2	862.478	y10	1
642	ATP5B	P06576	ATPB_HUMAN	IGLFGGAGVGK	488.285	2	805.457	y9	1
643	ATP5B	P06576	ATPB_HUMAN	IGLFGGAGVGK	488.285	2	692.373	y8	1
644	ATP5B	P06576	ATPB_HUMAN	VALTGLTVAEYFR	720.398	2	1156.6	y10	1
645	ATP5B	P06576	ATPB_HUMAN	VALTGLTVAEYFR	720.398	2	1055.55	y9	1
646	ATP5B	P06576	ATPB_HUMAN	VALTGLTVAEYFR	720.398	2	885.446	y7	1
647	ATP5B	P06576	ATPB_HUMAN	VALTGLTVAEYFR	720.398	2	784.399	y6	1
648	ATP5B	P06576	ATPB_HUMAN	FTQAGSEVSALLGR	718.381	2	1187.64	y12	1
649	ATP5B	P06576	ATPB_HUMAN	FTQAGSEVSALLGR	718.381	2	1059.58	y11	1
650	ATP5B	P06576	ATPB_HUMAN	FTQAGSEVSALLGR	718.381	2	931.521	y9	1
651	ATP5B	P06576	ATPB_HUMAN	FTQAGSEVSALLGR	718.381	2	616.378	y6	1
652	ATP5B	P06576	ATPB_HUMAN	AIAELGIYPAVDPLDSTSR	994.52	2	1490.75	y14	1
653	ATP5B	P06576	ATPB_HUMAN	AIAELGIYPAVDPLDSTSR	994.52	2	1320.64	y12	1
654	ATP5B	P06576	ATPB_HUMAN	AIAELGIYPAVDPLDSTSR	994.52	2	1157.58	y11	1
655	ATP5B	P06576	ATPB_HUMAN	AIAELGIYPAVDPLDSTSR	994.52	2	775.394	y7	1
656	ATP5B	P06576	ATPB_HUMAN	AIAELGIYPAVDPLDSTSR	994.52	2	450.231	y4	1
657	ATP5F1A	P25705	ATPA_HUMAN	VLSIGDGIAR	500.793	2	901.51	y9	1
658	ATP5F1A	P25705	ATPA_HUMAN	VLSIGDGIAR	500.793	2	788.426	y8	1
659	ATP5F1A	P25705	ATPA_HUMAN	VLSIGDGIAR	500.793	2	701.394	y7	1
660	ATP5F1A	P25705	ATPA_HUMAN	VLSIGDGIAR	500.793	2	588.31	y6	1
661	ATP5F1A	P25705	ATPA_HUMAN	TGAIVDVPVGEELLGR	812.949	2	1282.7	y12	1
662	ATP5F1A	P25705	ATPA_HUMAN	TGAIVDVPVGEELLGR	812.949	2	1183.63	y11	1
663	ATP5F1A	P25705	ATPA_HUMAN	TGAIVDVPVGEELLGR	812.949	2	1068.6	y10	1
664	ATP5F1A	P25705	ATPA_HUMAN	TGAIVDVPVGEELLGR	812.949	2	969.536	y9	1
665	ATP5F1A	P25705	ATPA_HUMAN	AVDSLVPIGR	513.801	2	856.489	y8	1
666	ATP5F1A	P25705	ATPA_HUMAN	AVDSLVPIGR	513.801	2	741.462	y7	1
667	ATP5F1A	P25705	ATPA_HUMAN	AVDSLVPIGR	513.801	2	541.346	y5	1
668	ATP5F1A	P25705	ATPA_HUMAN	AVDSLVPIGR	513.801	2	442.277	y4	1
669	ATP5F1A	P25705	ATPA_HUMAN	ELIIGDR	408.235	2	460.251	y4	1
670	ATP5F1A	P25705	ATPA_HUMAN	ELIIGDR	408.235	2	347.167	y3	1
671	ATP5F1A	P25705	ATPA_HUMAN	HALIIYDDLSK	644.351	2	1150.64	y10	1
672	ATP5F1A	P25705	ATPA_HUMAN	HALIIYDDLSK	644.351	2	1079.6	y9	1
673	ATP5F1A	P25705	ATPA_HUMAN	HALIIYDDLSK	644.351	2	853.43	y7	1
674	ATP5F1A	P25705	ATPA_HUMAN	HALIIYDDLSK	644.351	2	322.187	b3	1
675	ATP5F1A	P25705	ATPA_HUMAN	LELAQYR	446.748	2	779.405	y6	1
676	ATP5F1A	P25705	ATPA_HUMAN	LELAQYR	446.748	2	650.362	y5	1
677	ATP5F1A	P25705	ATPA_HUMAN	LELAQYR	446.748	2	537.278	y4	1
678	ATP5F1A	P25705	ATPA_HUMAN	LELAQYR	446.748	2	466.241	y3	1
679	ATP5F1A	P25705	ATPA_HUMAN	EVAAFAQFGSDLDAATQQLLSR	780.061	3	1102.59	y10	1
680	ATP5F1A	P25705	ATPA_HUMAN	EVAAFAQFGSDLDAATQQLLSR	780.061	3	916.521	y8	1
681	ATP5F1A	P25705	ATPA_HUMAN	EVAAFAQFGSDLDAATQQLLSR	780.061	3	845.484	y7	1
682	ATP5F1A	P25705	ATPA_HUMAN	EVAAFAQFGSDLDAATQQLLSR	780.061	3	744.436	y6	1
683	ATP5F1A	P25705	ATPA_HUMAN	EVAAFAQFGSDLDAATQQLLSR	780.061	3	616.378	y5	1
684	ATP5H	O75947	ATP5H_HUMAN	TIDWVAFAEIIPQNQK	625	3	840.494	y7	1
685	ATP5H	O75947	ATP5H_HUMAN	TIDWVAFAEIIPQNQK	625	3	727.41	y6	1
686	ATP5H	O75947	ATP5H_HUMAN	TIDWVAFAEIIPQNQK	625	3	614.326	y5	1
687	ATP5H	O75947	ATP5H_HUMAN	TIDWVAFAEIIPQNQK	625	3	389.214	y3	1
688	ATP5H	O75947	ATP5H_HUMAN	SWNETLTSR	547.267	2	820.416	y7	1
689	ATP5H	O75947	ATP5H_HUMAN	SWNETLTSR	547.267	2	706.373	y6	1
690	ATP5H	O75947	ATP5H_HUMAN	SWNETLTSR	547.267	2	577.33	y5	1
691	ATP5H	O75947	ATP5H_HUMAN	SWNETLTSR	547.267	2	476.283	y4	1
692	ATP5H	O75947	ATP5H_HUMAN	AGLVDDFEK	497.248	2	922.452	y8	1
693	ATP5H	O75947	ATP5H_HUMAN	AGLVDDFEK	497.248	2	865.43	y7	1
694	ATP5H	O75947	ATP5H_HUMAN	AGLVDDFEK	497.248	2	752.346	y6	1
695	ATP5H	O75947	ATP5H_HUMAN	AGLVDDFEK	497.248	2	653.278	y5	1
696	ATPO	P48047	ATPO_HUMAN	LVRPPVQVYGIEGR	528.307	3	662.435	b6	1
697	ATPO	P48047	ATPO_HUMAN	LVRPPVQVYGIEGR	528.307	3	790.493	b7	1
698	ATPO	P48047	ATPO_HUMAN	LVRPPVQVYGIEGR	528.307	3	889.562	b8	1
699	ATPO	P48047	ATPO_HUMAN	YATALYSAASK	573.295	2	982.52	y10	1
700	ATPO	P48047	ATPO_HUMAN	YATALYSAASK	573.295	2	911.483	y9	1
701	ATPO	P48047	ATPO_HUMAN	YATALYSAASK	573.295	2	810.436	y8	1
702	ATPO	P48047	ATPO_HUMAN	YATALYSAASK	573.295	2	739.398	y7	1
703	ATPO	P48047	ATPO_HUMAN	YATALYSAASK	573.295	2	626.314	y6	1
704	ATPO	P48047	ATPO_HUMAN	VAASVLNPYVK	580.837	2	1061.6	y10	1
705	ATPO	P48047	ATPO_HUMAN	VAASVLNPYVK	580.837	2	990.562	y9	1
706	ATPO	P48047	ATPO_HUMAN	VAASVLNPYVK	580.837	2	919.525	y8	1
707	ATPO	P48047	ATPO_HUMAN	VAASVLNPYVK	580.837	2	733.424	y6	1
708	ATPO	P48047	ATPO_HUMAN	VAASVLNPYVK	580.837	2	506.297	y4	1
709	ATP5F1	P24539	AT5F1_HUMAN	YGPFVADFADK	615.295	2	912.446	y8	1
710	ATP5F1	P24539	AT5F1_HUMAN	YGPFVADFADK	615.295	2	765.378	y7	1
711	ATP5F1	P24539	AT5F1_HUMAN	YGPFVADFADK	615.295	2	666.309	y6	1
712	ATP5F1	P24539	AT5F1_HUMAN	YGPFVADFADK	615.295	2	480.245	y4	1
713	ATP5F1	P24539	AT5F1_HUMAN	YGPFVADFADK	615.295	2	505.253	y9	2
714	ATP5F1	P24539	AT5F1_HUMAN	LAQLEEAK	451.253	2	788.415	y7	1
715	ATP5F1	P24539	AT5F1_HUMAN	LAQLEEAK	451.253	2	717.378	y6	1
716	ATP5F1	P24539	AT5F1_HUMAN	LAQLEEAK	451.253	2	589.319	y5	1
717	ATP5F1	P24539	AT5F1_HUMAN	LAQLEEAK	451.253	2	476.235	y4	1
718	ATP5F1	P24539	AT5F1_HUMAN	QASIQHIQNAIDTEK	565.96	3	1031.54	y9	1
719	ATP5F1	P24539	AT5F1_HUMAN	QASIQHIQNAIDTEK	565.96	3	918.453	y8	1
720	ATP5F1	P24539	AT5F1_HUMAN	QASIQHIQNAIDTEK	565.96	3	790.394	y7	1
721	ATP5F1	P24539	AT5F1_HUMAN	QASIQHIQNAIDTEK	565.96	3	748.889	y13	2
722	ATP5F1	P24539	AT5F1_HUMAN	SQQALVQK	451.259	2	686.42	y6	1
723	ATP5F1	P24539	AT5F1_HUMAN	SQQALVQK	451.259	2	558.361	y5	1
724	ATP5F1	P24539	AT5F1_HUMAN	SQQALVQK	451.259	2	487.324	y4	1
725	ATP5F1	P24539	AT5F1_HUMAN	SQQALVQK	451.259	2	374.24	y3	1
726	ATP5F1	P24539	AT5F1_HUMAN	HVVQSISTQQEK	692.365	2	1246.66	y11	1
727	ATP5F1	P24539	AT5F1_HUMAN	HVVQSISTQQEK	692.365	2	1147.6	y10	1
728	ATP5L	O75964	ATP5L_HUMAN	VELVPPTPAEIPR	709.406	2	977.541	y9	1
729	ATP5L	O75964	ATP5L_HUMAN	VELVPPTPAEIPR	709.406	2	880.489	y8	1
730	ATP5L	O75964	ATP5L_HUMAN	IVNSAQTGSFK	576.306	2	1038.52	y10	1
731	ATP5L	O75964	ATP5L_HUMAN	IVNSAQTGSFK	576.306	2	939.453	y9	1
732	ATP5L	O75964	ATP5L_HUMAN	IVNSAQTGSFK	576.306	2	825.41	y8	1
733	ATP5L	O75964	ATP5L_HUMAN	IVNSAQTGSFK	576.306	2	667.341	y6	1
734	ATP5L	O75964	ATP5L_HUMAN	IVNSAQTGSFK	576.798	2	1039.51	y10	1
735	ATP5L	O75964	ATP5L_HUMAN	IVNSAQTGSFK	576.798	2	940.437	y9	1
736	ATP5L	O75964	ATP5L_HUMAN	IVNSAQTGSFK	576.798	2	825.41	y8	1
737	ATP5L	O75964	ATP5L_HUMAN	IVNSAQTGSFK	576.798	2	738.378	y7	1
738	ATP5F1C	P36542	ATPG_HUMAN	IYGLGSLALYEK	663.869	2	1213.65	y11	1
739	ATP5F1C	P36542	ATPG_HUMAN	IYGLGSLALYEK	663.869	2	1050.58	y10	1
740	ATP5F1C	P36542	ATPG_HUMAN	IYGLGSLALYEK	663.869	2	439.219	y3	1
741	ATP5F1C	P36542	ATPG_HUMAN	IYGLGSLALYEK	663.869	2	334.176	b3	1
742	ATP5F1C	P36542	ATPG_HUMAN	HLLIGVSSDR	548.809	2	959.552	y9	1
743	ATP5F1C	P36542	ATPG_HUMAN	HLLIGVSSDR	548.809	2	846.468	y8	1
744	ATP5F1C	P36542	ATPG_HUMAN	HLLIGVSSDR	548.809	2	733.384	y7	1
745	ATP5F1C	P36542	ATPG_HUMAN	HLLIGVSSDR	548.809	2	620.3	y6	1
746	ATP5F1C	P36542	ATPG_HUMAN	HLLIGVSSDR	548.809	2	364.234	b3	1
747	ATP5F1C	P36542	ATPG_HUMAN	SEVATLTAAGK	524.288	2	831.493	y9	1
748	ATP5F1C	P36542	ATPG_HUMAN	SEVATLTAAGK	524.288	2	732.425	y8	1
749	ATP5F1C	P36542	ATPG_HUMAN	SEVATLTAAGK	524.288	2	661.388	y7	1
750	ATP5F1C	P36542	ATPG_HUMAN	SEVATLTAAGK	524.288	2	447.256	y5	1
751	ATP5F1C	P36542	ATPG_HUMAN	SEVATLTAAGK	524.288	2	316.15	b3	1
752	ATP5F1C	P36542	ATPG_HUMAN	THSDQFLVAFK	646.835	2	1054.56	y9	1
753	ATP5F1C	P36542	ATPG_HUMAN	THSDQFLVAFK	646.835	2	716.3	b6	1
754	ATP5F1C	P36542	ATPG_HUMAN	THSDQFLVAFK	646.835	2	829.384	b7	1
755	ATP5F1C	P36542	ATPG_HUMAN	LTLTFNR	432.751	2	751.41	y6	1
756	ATP5F1C	P36542	ATPG_HUMAN	LTLTFNR	432.751	2	650.362	y5	1
757	ATP5F1C	P36542	ATPG_HUMAN	LTLTFNR	432.751	2	537.278	y4	1
758	ATP5F1C	P36542	ATPG_HUMAN	LTLTFNR	432.751	2	436.23	y3	1
759	TFRC	P02786	TFR1_HUMAN	LDSTDFTGTIK	599.304	2	1084.52	y10	1
760	TFRC	P02786	TFR1_HUMAN	LDSTDFTGTIK	599.304	2	969.489	y9	1
761	TFRC	P02786	TFR1_HUMAN	LDSTDFTGTIK	599.304	2	781.409	y7	1
762	TFRC	P02786	TFR1_HUMAN	LDSTDFTGTIK	599.304	2	666.382	y6	1
763	TFRC	P02786	TFR1_HUMAN	ILNIFGVIK	508.829	2	903.566	y8	1
764	TFRC	P02786	TFR1_HUMAN	ILNIFGVIK	508.829	2	790.482	y7	1
765	TFRC	P02786	TFR1_HUMAN	ILNIFGVIK	508.829	2	676.439	y6	1
766	TFRC	P02786	TFR1_HUMAN	ILNIFGVIK	508.829	2	563.355	y5	1
767	TFRC	P02786	TFR1_HUMAN	ILNIFGVIK	508.829	2	416.287	y4	1
768	TFRC	P02786	TFR1_HUMAN	GFVEPDHYVVVGAQR	558.286	3	728.441	y7	1
769	TFRC	P02786	TFR1_HUMAN	GFVEPDHYVVVGAQR	558.286	3	629.373	y6	1
770	TFRC	P02786	TFR1_HUMAN	GFVEPDHYVVVGAQR	558.286	3	734.881	y13	2
771	TFRC	P02786	TFR1_HUMAN	GFVEPDHYVVVGAQR	558.286	3	620.825	y11	2
772	TFRC	P02786	TFR1_HUMAN	DAWGPGAAK	436.717	2	500.283	y6	1
773	TFRC	P02786	TFR1_HUMAN	DAWGPGAAK	436.717	2	443.261	y5	1
774	TFRC	P02786	TFR1_HUMAN	AFTYINLDK	542.787	2	866.462	y7	1
775	TFRC	P02786	TFR1_HUMAN	AFTYINLDK	542.787	2	602.351	y5	1
776	TFRC	P02786	TFR1_HUMAN	AFTYINLDK	542.787	2	489.267	y4	1
777	TFRC	P02786	TFR1_HUMAN	AVLGTSNFK	468.761	2	766.409	y7	1
778	TFRC	P02786	TFR1_HUMAN	AVLGTSNFK	468.761	2	653.325	y6	1
779	TFRC	P02786	TFR1_HUMAN	AVLGTSNFK	468.761	2	596.304	y5	1
780	TFRC	P02786	TFR1_HUMAN	AVLGTSNFK	468.761	2	495.256	y4	1
781	TFRC	P02786	TFR1_HUMAN	AVLGTSNFK	468.761	2	383.708	y7	2
782	TFRC	P02786	TFR1_HUMAN	VSASPLLYTLIEK	717.416	2	1176.69	y10	1
783	TFRC	P02786	TFR1_HUMAN	VSASPLLYTLIEK	717.416	2	1089.66	y9	1
784	TFRC	P02786	TFR1_HUMAN	VSASPLLYTLIEK	717.416	2	992.603	y8	1
785	TFRC	P02786	TFR1_HUMAN	VSASPLLYTLIEK	717.416	2	879.519	y7	1
786	TFRC	P02786	TFR1_HUMAN	VSASPLLYTLIEK	717.416	2	766.435	y6	1
787	TFRC	P02786	TFR1_HUMAN	LTTDFGNAEK	548.269	2	982.448	y9	1
788	TFRC	P02786	TFR1_HUMAN	LTTDFGNAEK	548.269	2	780.352	y7	1
789	TFRC	P02786	TFR1_HUMAN	LTTDFGNAEK	548.269	2	665.325	y6	1
790	TFRC	P02786	TFR1_HUMAN	VEYHFLSPYVSPK	522.605	3	1037.57	y9	1
791	TFRC	P02786	TFR1_HUMAN	VEYHFLSPYVSPK	522.605	3	690.382	y6	1
792	TFRC	P02786	TFR1_HUMAN	VEYHFLSPYVSPK	522.605	3	430.266	y4	1
793	TFRC	P02786	TFR1_HUMAN	VEYHFLSPYVSPK	522.605	3	345.695	y6	2
794	VDAC1	P21796	VDAC1_HUMAN	WTEYGLTFTEK	687.832	2	1087.53	y9	1
795	VDAC1	P21796	VDAC1_HUMAN	WTEYGLTFTEK	687.832	2	958.488	y8	1
796	VDAC1	P21796	VDAC1_HUMAN	WTEYGLTFTEK	687.832	2	795.425	y7	1
797	VDAC1	P21796	VDAC1_HUMAN	LTFDSSFSPNTGK	700.838	2	1186.54	y11	1
798	VDAC1	P21796	VDAC1_HUMAN	LTFDSSFSPNTGK	700.838	2	1039.47	y10	1
799	VDAC1	P21796	VDAC1_HUMAN	LTFDSSFSPNTGK	700.838	2	924.442	y9	1
800	VDAC1	P21796	VDAC1_HUMAN	LTFDSSFSPNTGK	700.838	2	837.41	y8	1
801	VDAC1	P21796	VDAC1_HUMAN	LTFDSSFSPNTGK	700.838	2	516.278	y5	1
802	VDAC1	P21796	VDAC1_HUMAN	VTQSNFAVGYK	607.314	2	1114.55	y10	1
803	VDAC1	P21796	VDAC1_HUMAN	VTQSNFAVGYK	607.314	2	1013.51	y9	1
804	VDAC1	P21796	VDAC1_HUMAN	VTQSNFAVGYK	607.314	2	885.446	y8	1
805	VDAC1	P21796	VDAC1_HUMAN	VTQSNFAVGYK	607.314	2	798.414	y7	1
806	VDAC1	P21796	VDAC1_HUMAN	VTQSNFAVGYK	607.314	2	367.198	y3	1
807	VDAC1	P21796	VDAC1_HUMAN	LTLSALLDGK	515.811	2	917.53	y9	1
808	VDAC1	P21796	VDAC1_HUMAN	LTLSALLDGK	515.811	2	816.483	y8	1
809	VDAC1	P21796	VDAC1_HUMAN	LTLSALLDGK	515.811	2	703.398	y7	1
810	VDAC1	P21796	VDAC1_HUMAN	LTLSALLDGK	515.811	2	616.366	y6	1
811	VDAC1	P21796	VDAC1_HUMAN	LTLSALLDGK	515.811	2	319.161	y3	1
812	VDAC2	P45880	VDAC2_HUMAN	LTFDTTFSPNTGK	714.854	2	1067.5	y10	1
813	VDAC2	P45880	VDAC2_HUMAN	LTFDTTFSPNTGK	714.854	2	952.473	y9	1
814	VDAC2	P45880	VDAC2_HUMAN	LTFDTTFSPNTGK	714.854	2	750.378	y7	1
815	VDAC2	P45880	VDAC2_HUMAN	LTFDTTFSPNTGK	714.854	2	516.278	y5	1
816	VDAC2	P45880	VDAC2_HUMAN	NNFAVGYR	470.735	2	712.378	y6	1
817	VDAC2	P45880	VDAC2_HUMAN	NNFAVGYR	470.735	2	565.309	y5	1
818	VDAC2	P45880	VDAC2_HUMAN	NNFAVGYR	470.735	2	494.272	y4	1
819	VDAC2	P45880	VDAC2_HUMAN	NNFAVGYR	470.735	2	395.204	y3	1
820	VDAC2	P45880	VDAC2_HUMAN	NNFAVGYR	471.227	2	712.378	y6	1
821	VDAC2	P45880	VDAC2_HUMAN	NNFAVGYR	471.227	2	565.309	y5	1
822	VDAC2	P45880	VDAC2_HUMAN	NNFAVGYR	471.227	2	494.272	y4	1
823	VDAC2	P45880	VDAC2_HUMAN	NNFAVGYR	471.227	2	395.204	y3	1
824	VDAC2	P45880	VDAC2_HUMAN	YQLDPTASISAK	647.338	2	889.463	y9	1
825	VDAC2	P45880	VDAC2_HUMAN	YQLDPTASISAK	647.338	2	774.436	y8	1
826	VDAC2	P45880	VDAC2_HUMAN	YQLDPTASISAK	647.338	2	505.298	y5	1
827	VDAC2	P45880	VDAC2_HUMAN	YQLDPTASISAK	647.338	2	305.182	y3	1
828	VDAC2	P45880	VDAC2_HUMAN	LTLSALVDGK	508.803	2	903.515	y9	1
829	VDAC2	P45880	VDAC2_HUMAN	LTLSALVDGK	508.803	2	802.467	y8	1
830	VDAC2	P45880	VDAC2_HUMAN	LTLSALVDGK	508.803	2	689.383	y7	1
831	VDAC2	P45880	VDAC2_HUMAN	LTLSALVDGK	508.803	2	602.351	y6	1
832	VDAC2	P45880	VDAC2_HUMAN	LTLSALVDGK	508.803	2	319.161	y3	1
833	HSP90B1	P14625	ENPL_HUMAN	SILFVPTSAPR	594.343	2	987.562	y9	1
834	HSP90B1	P14625	ENPL_HUMAN	SILFVPTSAPR	594.343	2	874.478	y8	1
835	HSP90B1	P14625	ENPL_HUMAN	SILFVPTSAPR	594.343	2	727.41	y7	1
836	HSP90B1	P14625	ENPL_HUMAN	SILFVPTSAPR	594.343	2	628.341	y6	1
837	HSP90B1	P14625	ENPL_HUMAN	SILFVPTSAPR	594.343	2	314.674	y6	2
838	HSP90B1	P14625	ENPL_HUMAN	LSLNIDPDAK	543.295	2	972.5	y9	1
839	HSP90B1	P14625	ENPL_HUMAN	LSLNIDPDAK	543.295	2	885.468	y8	1
840	HSP90B1	P14625	ENPL_HUMAN	LSLNIDPDAK	543.295	2	772.384	y7	1
841	HSP90B1	P14625	ENPL_HUMAN	LSLNIDPDAK	543.295	2	430.23	y4	1
842	HSP90B	P08238	HS90B_HUMAN	ELISNASDALDK	638.325	2	1033.52	y10	1
843	HSP90B	P08238	HS90B_HUMAN	ELISNASDALDK	638.325	2	920.432	y9	1
844	HSP90B	P08238	HS90B_HUMAN	ELISNASDALDK	638.325	2	833.4	y8	1
845	HSP90B	P08238	HS90B_HUMAN	ELISNASDALDK	638.325	2	719.357	y7	1
846	HSP90B	P08238	HS90B_HUMAN	ELISNASDALDK	638.325	2	648.32	y6	1
847	HSP90B	P08238	HS90B_HUMAN	IDIIPNPQER	597.827	2	966.537	y8	1
848	HSP90B	P08238	HS90B_HUMAN	IDIIPNPQER	597.827	2	853.453	y7	1
849	HSP90B	P08238	HS90B_HUMAN	IDIIPNPQER	597.827	2	740.369	y6	1
850	HSP90B	P08238	HS90B_HUMAN	IDIIPNPQER	597.827	2	529.273	y4	1
851	HSP90B	P08238	HS90B_HUMAN	IDIIPNPQER	597.827	2	342.202	b3	1
852	HSP90B	P08238	HS90B_HUMAN	ALLFIPR	415.268	2	645.408	y5	1
853	HSP90B	P08238	HS90B_HUMAN	ALLFIPR	415.268	2	532.324	y4	1
854	HSP90B	P08238	HS90B_HUMAN	ALLFIPR	415.268	2	385.256	y3	1
855	HSP90B	P08238	HS90B_HUMAN	ALLFIPR	415.268	2	298.213	b3	1
856	HSP90B	P08238	HS90B_HUMAN	GVVDSEDLPLNISR	757.396	2	1258.63	y11	1
857	HSP90B	P08238	HS90B_HUMAN	GVVDSEDLPLNISR	757.396	2	1143.6	y10	1
858	HSP90B	P08238	HS90B_HUMAN	GVVDSEDLPLNISR	757.396	2	927.526	y8	1
859	HSP90B	P08238	HS90B_HUMAN	GVVDSEDLPLNISR	757.396	2	812.499	y7	1
860	HSP90B	P08238	HS90B_HUMAN	GVVDSEDLPLNISR	757.396	2	699.415	y6	1
861	HSP90B	P08238	HS90B_HUMAN	LGIHEDSTNR	571.283	2	858.37	y7	1
862	HSP90B	P08238	HS90B_HUMAN	LGIHEDSTNR	571.283	2	721.311	y6	1
863	HSP90B	P08238	HS90B_HUMAN	LGIHEDSTNR	571.283	2	592.269	y5	1
864	HSP90B	P08238	HS90B_HUMAN	LGIHEDSTNR	571.283	2	477.242	y4	1
865	HSP90B	P08238	HS90B_HUMAN	LGIHEDSTNR	571.283	2	429.689	y7	2
866	HSP90B	P08238	HS90B_HUMAN	SIYYITGESK	580.795	2	960.467	y8	1
867	HSP90B	P08238	HS90B_HUMAN	SIYYITGESK	580.795	2	797.404	y7	1
868	HSP90B	P08238	HS90B_HUMAN	SIYYITGESK	580.795	2	634.341	y6	1
869	HSP90B	P08238	HS90B_HUMAN	SIYYITGESK	580.795	2	521.257	y5	1
870	HSP90B	P08238	HS90B_HUMAN	SIYYITGESK	580.795	2	420.209	y4	1
871	HSP90B	P08238	HS90B_HUMAN	EQVANSAFVER	625.312	2	992.516	y9	1
872	HSP90B	P08238	HS90B_HUMAN	EQVANSAFVER	625.312	2	893.448	y8	1
873	HSP90B	P08238	HS90B_HUMAN	EQVANSAFVER	625.312	2	822.41	y7	1
874	HSP90B	P08238	HS90B_HUMAN	EQVANSAFVER	625.312	2	708.368	y6	1
875	HSP90B	P08238	HS90B_HUMAN	EGLELPEDEEEK	708.822	2	1117.49	y9	1
876	HSP90B	P08238	HS90B_HUMAN	EGLELPEDEEEK	708.822	2	988.447	y8	1
877	HSP90B	P08238	HS90B_HUMAN	EGLELPEDEEEK	708.822	2	875.363	y7	1
878	HSP90B	P08238	HS90B_HUMAN	EGLELPEDEEEK	708.822	2	429.198	b4	1
879	HSPD1	P10809	CH60_HUMAN	TVIIEQSWGSPK	672.862	2	1144.6	y10	1
880	HSPD1	P10809	CH60_HUMAN	TVIIEQSWGSPK	672.862	2	1031.52	y9	1
881	HSPD1	P10809	CH60_HUMAN	TVIIEQSWGSPK	672.862	2	918.432	y8	1
882	HSPD1	P10809	CH60_HUMAN	TVIIEQSWGSPK	672.862	2	789.389	y7	1
883	HSPD1	P10809	CH60_HUMAN	TVIIEQSWGSPK	672.862	2	314.207	b3	1
884	HSPD1	P10809	CH60_HUMAN	LVQDVANNTNEEAGDGTTTATVLAR	854.088	3	990.558	y10	1
885	HSPD1	P10809	CH60_HUMAN	LVQDVANNTNEEAGDGTTTATVLAR	854.088	3	832.489	y8	1
886	HSPD1	P10809	CH60_HUMAN	LVQDVANNTNEEAGDGTTTATVLAR	854.088	3	731.441	y7	1
887	HSPD1	P10809	CH60_HUMAN	LVQDVANNTNEEAGDGTTTATVLAR	854.088	3	630.393	y6	1
888	HSPD1	P10809	CH60_HUMAN	ISSIQSIVPALEIANAHR	640.362	3	1091.6	y10	1
889	HSPD1	P10809	CH60_HUMAN	ISSIQSIVPALEIANAHR	640.362	3	681.379	y6	1
890	HSPD1	P10809	CH60_HUMAN	ISSIQSIVPALEIANAHR	640.362	3	568.295	y5	1
891	HSPD1	P10809	CH60_HUMAN	VGLQVVAVK	456.797	2	813.519	y8	1
892	HSPD1	P10809	CH60_HUMAN	VGLQVVAVK	456.797	2	756.498	y7	1
893	HSPD1	P10809	CH60_HUMAN	VGLQVVAVK	456.797	2	643.414	y6	1
894	HSPD1	P10809	CH60_HUMAN	VGLQVVAVK	456.797	2	515.355	y5	1
895	HSPD1	P10809	CH60_HUMAN	VGLQVVAVK	456.797	2	416.287	y4	1
896	HSPD1	P10809	CH60_HUMAN	VGEVIVTK	422.761	2	745.445	y7	1
897	HSPD1	P10809	CH60_HUMAN	VGEVIVTK	422.761	2	688.424	y6	1
898	HSPD1	P10809	CH60_HUMAN	VGEVIVTK	422.761	2	559.381	y5	1
899	HSPD1	P10809	CH60_HUMAN	VGEVIVTK	422.761	2	460.313	y4	1
900	HSPD1	P10809	CH60_HUMAN	VGEVIVTK	422.761	2	286.14	b3	1
901	HSPD1	P10809	CH60_HUMAN	VTDALNATR	480.759	2	861.442	y8	1
902	HSPD1	P10809	CH60_HUMAN	VTDALNATR	480.759	2	760.395	y7	1
903	HSPD1	P10809	CH60_HUMAN	VTDALNATR	480.759	2	645.368	y6	1
904	HSPD1	P10809	CH60_HUMAN	VTDALNATR	480.759	2	574.331	y5	1
905	HSPD1	P10809	CH60_HUMAN	NAGVEGSLIVEK	608.333	2	1030.58	y10	1
906	HSPD1	P10809	CH60_HUMAN	NAGVEGSLIVEK	608.333	2	375.224	y3	1
907	HSPD1	P10809	CH60_HUMAN	NAGVEGSLIVEK	608.333	2	243.109	b3	1
908	HSP90A	P07900	HS90A_HUMAN	TLTIVDTGIGMTK	675.371	2	1135.6	y11	1
909	HSP90A	P07900	HS90A_HUMAN	TLTIVDTGIGMTK	675.371	2	1034.56	y10	1
910	HSP90A	P07900	HS90A_HUMAN	TLTIVDTGIGMTK	675.371	2	921.471	y9	1
911	HSP90A	P07900	HS90A_HUMAN	TLTIVDTGIGMTK	675.371	2	822.403	y8	1
912	HSP90A	P07900	HS90A_HUMAN	TLTIVDTGIGMTK	675.371	2	316.187	b3	1
913	HSP90A	P07900	HS90A_HUMAN	TLTIVDTGIGMTK	683.368	2	1151.6	y11	1
914	HSP90A	P07900	HS90A_HUMAN	TLTIVDTGIGMTK	683.368	2	1050.55	y10	1
915	HSP90A	P07900	HS90A_HUMAN	TLTIVDTGIGMTK	683.368	2	937.466	y9	1
916	HSP90A	P07900	HS90A_HUMAN	TLTIVDTGIGMTK	683.368	2	838.397	y8	1
917	HSP90A	P07900	HS90A_HUMAN	TLTIVDTGIGMTK	683.368	2	316.187	b3	1
918	HSP90A	P07900	HS90A_HUMAN	ALLFVPR	408.261	2	631.393	y5	1
919	HSP90A	P07900	HS90A_HUMAN	ALLFVPR	408.261	2	518.309	y4	1
920	HSP90A	P07900	HS90A_HUMAN	ALLFVPR	408.261	2	371.24	y3	1
921	HSPA9	P38646	GRP75_HUMAN	TTPSVVAFTADGER	725.862	2	1248.62	y12	1
922	HSPA9	P38646	GRP75_HUMAN	TTPSVVAFTADGER	725.862	2	1151.57	y11	1
923	HSPA9	P38646	GRP75_HUMAN	TTPSVVAFTADGER	725.862	2	965.469	y9	1
924	HSPA9	P38646	GRP75_HUMAN	TTPSVVAFTADGER	725.862	2	866.4	y8	1
925	HSPA9	P38646	GRP75_HUMAN	TTPSVVAFTADGER	725.862	2	795.363	y7	1
926	HSPA9	P38646	GRP75_HUMAN	QAVTNPNNTFYATK	784.889	2	1270.61	y11	1
927	HSPA9	P38646	GRP75_HUMAN	QAVTNPNNTFYATK	784.889	2	1169.56	y10	1
928	HSPA9	P38646	GRP75_HUMAN	QAVTNPNNTFYATK	784.889	2	1055.52	y9	1
929	HSPA9	P38646	GRP75_HUMAN	QAVTNPNNTFYATK	784.889	2	482.261	y4	1
930	HSPA9	P38646	GRP75_HUMAN	VINEPTAAALAYGLDK	823.443	2	1190.64	y12	1
931	HSPA9	P38646	GRP75_HUMAN	VINEPTAAALAYGLDK	823.443	2	850.467	y8	1
932	HSPA9	P38646	GRP75_HUMAN	VINEPTAAALAYGLDK	823.443	2	666.346	y6	1
933	HSPA9	P38646	GRP75_HUMAN	VINEPTAAALAYGLDK	823.443	2	595.309	y5	1
934	HSPA9	P38646	GRP75_HUMAN	VINEPTAAALAYGLDK	823.443	2	327.203	b3	1
935	HSPA9	P38646	GRP75_HUMAN	ETGVDLTK	431.729	2	733.409	y7	1
936	HSPA9	P38646	GRP75_HUMAN	ETGVDLTK	431.729	2	575.34	y5	1
937	HSPA9	P38646	GRP75_HUMAN	ETGVDLTK	431.729	2	476.271	y4	1
938	HSPA9	P38646	GRP75_HUMAN	ETGVDLTK	431.729	2	361.245	y3	1
939	HSPA9	P38646	GRP75_HUMAN	AQFEGIVTDLIR	681.375	2	1162.65	y10	1
940	HSPA9	P38646	GRP75_HUMAN	AQFEGIVTDLIR	681.375	2	1015.58	y9	1
941	HSPA9	P38646	GRP75_HUMAN	AQFEGIVTDLIR	681.375	2	886.536	y8	1
942	HSPA9	P38646	GRP75_HUMAN	AQFEGIVTDLIR	681.375	2	716.43	y6	1
943	HSPA9	P38646	GRP75_HUMAN	AQFEGIVTDLIR	681.375	2	617.362	y5	1
944	HSPA9	P38646	GRP75_HUMAN	VQQTVQDLFGR	645.844	2	1063.55	y9	1
945	HSPA9	P38646	GRP75_HUMAN	VQQTVQDLFGR	645.844	2	935.495	y8	1
946	HSPA9	P38646	GRP75_HUMAN	VQQTVQDLFGR	645.844	2	834.447	y7	1
947	HSPA9	P38646	GRP75_HUMAN	VQQTVQDLFGR	645.844	2	735.378	y6	1
948	HSPA9	P38646	GRP75_HUMAN	VQQTVQDLFGR	645.844	2	492.293	y4	1
949	HSPA9	P38646	GRP75_HUMAN	QAASSLQQASLK	616.336	2	1032.57	y10	1
950	HSPA9	P38646	GRP75_HUMAN	QAASSLQQASLK	616.336	2	874.499	y8	1
951	HSPA9	P38646	GRP75_HUMAN	QAASSLQQASLK	616.336	2	674.383	y6	1
952	HSPA9	P38646	GRP75_HUMAN	QAASSLQQASLK	616.336	2	546.325	y5	1
953	HSPA8	P11142	HSP7C_HUMAN	TTPSYVAFTDTER	744.354	2	1285.61	y11	1
954	HSPA8	P11142	HSP7C_HUMAN	TTPSYVAFTDTER	744.354	2	1188.55	y10	1
955	HSPA8	P11142	HSP7C_HUMAN	TTPSYVAFTDTER	744.354	2	938.458	y8	1
956	HSPA8	P11142	HSP7C_HUMAN	TTPSYVAFTDTER	744.354	2	839.389	y7	1
957	HSPA8	P11142	HSP7C_HUMAN	TTPSYVAFTDTER	744.354	2	768.352	y6	1
958	HSPA8	P11142	HSP7C_HUMAN	EIAEAYLGK	497.266	2	751.398	y7	1
959	HSPA8	P11142	HSP7C_HUMAN	EIAEAYLGK	497.266	2	680.361	y6	1
960	HSPA8	P11142	HSP7C_HUMAN	EIAEAYLGK	497.266	2	551.319	y5	1
961	HSPA8	P11142	HSP7C_HUMAN	EIAEAYLGK	497.266	2	480.282	y4	1
962	HSPA8	P11142	HSP7C_HUMAN	EIAEAYLGK	497.266	2	317.218	y3	1
963	HSPA8	P11142	HSP7C_HUMAN	DAGTIAGLNVLR	600.341	2	1013.61	y10	1
964	HSPA8	P11142	HSP7C_HUMAN	DAGTIAGLNVLR	600.341	2	855.541	y8	1
965	HSPA8	P11142	HSP7C_HUMAN	DAGTIAGLNVLR	600.341	2	742.457	y7	1
966	HSPA8	P11142	HSP7C_HUMAN	DAGTIAGLNVLR	600.341	2	671.42	y6	1
967	HSPA8	P11142	HSP7C_HUMAN	DAGTIAGLNVLR	600.341	2	345.14	b4	1
968	HSPA8	P11142	HSP7C_HUMAN	STAGDTHLGGEDFDNR	564.58	3	1022.45	y9	1
969	HSPA8	P11142	HSP7C_HUMAN	STAGDTHLGGEDFDNR	564.58	3	909.37	y8	1
970	HSPA8	P11142	HSP7C_HUMAN	STAGDTHLGGEDFDNR	564.58	3	752.327	y14	2
971	HSPA8	P11142	HSP7C_HUMAN	STAGDTHLGGEDFDNR	564.58	3	716.808	y13	2
972	HSPA8	P11142	HSP7C_HUMAN	FEELNADLFR	627.312	2	1106.55	y9	1
973	HSPA8	P11142	HSP7C_HUMAN	FEELNADLFR	627.312	2	977.505	y8	1
974	HSPA8	P11142	HSP7C_HUMAN	FEELNADLFR	627.312	2	848.462	y7	1
975	HSPA8	P11142	HSP7C_HUMAN	FEELNADLFR	627.312	2	735.378	y6	1
976	HSPA8	P11142	HSP7C_HUMAN	FEELNADLFR	627.312	2	435.271	y3	1
977	HSPA8	P11142	HSP7C_HUMAN	GTLDPVEK	429.732	2	587.304	y5	1
978	HSPA8	P11142	HSP7C_HUMAN	GTLDPVEK	429.732	2	472.277	y4	1
979	HSPA5	P11021	BIP_HUMAN	ITPSYVAFTPEGER	783.894	2	1352.65	y12	1
980	HSPA5	P11021	BIP_HUMAN	ITPSYVAFTPEGER	783.894	2	1168.56	y10	1
981	HSPA5	P11021	BIP_HUMAN	ITPSYVAFTPEGER	783.894	2	1005.5	y9	1
982	HSPA5	P11021	BIP_HUMAN	ITPSYVAFTPEGER	783.894	2	906.432	y8	1
983	HSPA5	P11021	BIP_HUMAN	ITPSYVAFTPEGER	783.894	2	835.394	y7	1
984	HSPA5	P11021	BIP_HUMAN	NQLTSNPENTVFDAK	839.408	2	1322.62	y12	1
985	HSPA5	P11021	BIP_HUMAN	NQLTSNPENTVFDAK	839.408	2	1221.57	y11	1
986	HSPA5	P11021	BIP_HUMAN	NQLTSNPENTVFDAK	839.408	2	1020.5	y9	1
987	HSPA5	P11021	BIP_HUMAN	NQLTSNPENTVFDAK	839.408	2	480.245	y4	1
988	HSPA5	P11021	BIP_HUMAN	NQLTSNPENTVFDAK	839.408	2	356.193	b3	1
989	HSPA5	P11021	BIP_HUMAN	TWNDPSVQQDIK	715.849	2	1143.56	y10	1
990	HSPA5	P11021	BIP_HUMAN	TWNDPSVQQDIK	715.849	2	1029.52	y9	1
991	HSPA5	P11021	BIP_HUMAN	TWNDPSVQQDIK	715.849	2	914.494	y8	1
992	HSPA5	P11021	BIP_HUMAN	TWNDPSVQQDIK	715.849	2	631.341	y5	1
993	HSPA5	P11021	BIP_HUMAN	ETAEAYLGK	491.248	2	751.398	y7	1
994	HSPA5	P11021	BIP_HUMAN	ETAEAYLGK	491.248	2	680.361	y6	1
995	HSPA5	P11021	BIP_HUMAN	ETAEAYLGK	491.248	2	551.319	y5	1
996	HSPA5	P11021	BIP_HUMAN	ETAEAYLGK	491.248	2	480.282	y4	1
997	HSPA5	P11021	BIP_HUMAN	ETAEAYLGK	491.248	2	317.218	y3	1
998	HSPA5	P11021	BIP_HUMAN	IINEPTAAAIAYGLDK	830.451	2	1190.64	y12	1
999	HSPA5	P11021	BIP_HUMAN	IINEPTAAAIAYGLDK	830.451	2	992.541	y10	1
1000	HSPA5	P11021	BIP_HUMAN	IINEPTAAAIAYGLDK	830.451	2	666.346	y6	1
1001	HSPA5	P11021	BIP_HUMAN	IINEPTAAAIAYGLDK	830.451	2	595.309	y5	1
1002	HSPA5	P11021	BIP_HUMAN	IINEPTAAAIAYGLDK	830.451	2	341.218	b3	1
1003	HSPA5	P11021	BIP_HUMAN	VLEDSDLK	459.743	2	819.409	y7	1
1004	HSPA5	P11021	BIP_HUMAN	VLEDSDLK	459.743	2	706.325	y6	1
1005	HSPA5	P11021	BIP_HUMAN	VLEDSDLK	459.743	2	577.283	y5	1
1006	HSPA5	P11021	BIP_HUMAN	VLEDSDLK	459.743	2	410.208	y7	2
1007	HSPA5	P11021	BIP_HUMAN	SDIDEIVLVGGSTR	730.883	2	1145.62	y11	1
1008	HSPA5	P11021	BIP_HUMAN	SDIDEIVLVGGSTR	730.883	2	901.547	y9	1
1009	HSPA5	P11021	BIP_HUMAN	SDIDEIVLVGGSTR	730.883	2	788.462	y8	1
1010	HSPA5	P11021	BIP_HUMAN	SDIDEIVLVGGSTR	730.883	2	689.394	y7	1
1011	HSPA5	P11021	BIP_HUMAN	SDIDEIVLVGGSTR	730.883	2	477.242	y5	1
1012	HSPA5	P11021	BIP_HUMAN	LTPEEIER	493.761	2	772.384	y6	1
1013	HSPA5	P11021	BIP_HUMAN	LTPEEIER	493.761	2	675.331	y5	1
1014	HSPA5	P11021	BIP_HUMAN	LTPEEIER	493.761	2	546.288	y4	1
1015	HSPA5	P11021	BIP_HUMAN	LTPEEIER	493.761	2	417.246	y3	1
1016	HSPA5	P11021	BIP_HUMAN	LTPEEIER	493.761	2	386.695	y6	2
1017	HSPA5	P11021	BIP_HUMAN	ELEEIVQPIISK	699.398	2	1155.66	y10	1
1018	HSPA5	P11021	BIP_HUMAN	ELEEIVQPIISK	699.398	2	1026.62	y9	1
1019	HSPA5	P11021	BIP_HUMAN	ELEEIVQPIISK	699.398	2	897.577	y8	1
1020	HSPA5	P11021	BIP_HUMAN	ELEEIVQPIISK	699.398	2	784.493	y7	1
1021	HSPA5	P11021	BIP_HUMAN	ELEEIVQPIISK	699.398	2	557.366	y5	1
1022	XPO1	O14980	XPO1_HUMAN	YYGLQILENVIK	726.908	2	1126.68	y10	1
1023	XPO1	O14980	XPO1_HUMAN	YYGLQILENVIK	726.908	2	828.519	y7	1
1024	XPO1	O14980	XPO1_HUMAN	YYGLQILENVIK	726.908	2	715.435	y6	1
1025	XPO1	O14980	XPO1_HUMAN	YYGLQILENVIK	726.908	2	384.155	b3	1
1026	XPO1	O14980	XPO1_HUMAN	ETLVYLTHLDYVDTER	656.33	3	1147.54	y9	1
1027	XPO1	O14980	XPO1_HUMAN	ETLVYLTHLDYVDTER	656.33	3	897.395	y7	1
1028	XPO1	O14980	XPO1_HUMAN	ETLVYLTHLDYVDTER	656.33	3	762.87	y12	2
1029	XPO1	O14980	XPO1_HUMAN	ETLVYLTHLDYVDTER	656.33	3	574.273	y9	2
1030	XPO1	O14980	XPO1_HUMAN	NVDILKDPETVK	457.589	3	688.351	y6	1
1031	XPO1	O14980	XPO1_HUMAN	NVDILKDPETVK	457.589	3	573.324	y5	1
1032	XPO1	O14980	XPO1_HUMAN	NVDILKDPETVK	457.589	3	579.324	y10	2
1033	XPO1	O14980	XPO1_HUMAN	DFEEYPEHR	611.262	2	959.422	y7	1
1034	XPO1	O14980	XPO1_HUMAN	DFEEYPEHR	611.262	2	830.379	y6	1
1035	XPO1	O14980	XPO1_HUMAN	DFEEYPEHR	611.262	2	701.337	y5	1
1036	XPO1	O14980	XPO1_HUMAN	LVLDSIIWAFK	652.884	2	1092.61	y9	1
1037	XPO1	O14980	XPO1_HUMAN	LVLDSIIWAFK	652.884	2	979.525	y8	1
1038	XPO1	O14980	XPO1_HUMAN	LVLDSIIWAFK	652.884	2	664.382	y5	1
1039	XPO1	O14980	XPO1_HUMAN	LVLDSIIWAFK	652.884	2	551.298	y4	1
1040	XPO1	O14980	XPO1_HUMAN	SAFPHLQDAQVK	447.57	3	801.446	y7	1
1041	XPO1	O14980	XPO1_HUMAN	SAFPHLQDAQVK	447.57	3	591.817	y10	2
1042	XPO1	O14980	XPO1_HUMAN	SAFPHLQDAQVK	447.57	3	469.756	y8	2
1043	XPO2	P55060	XPO2_HUMAN	FLESVEGNQNYPLLLLTLLEK	811.781	3	1152.76	y10	1
1044	XPO2	P55060	XPO2_HUMAN	FLESVEGNQNYPLLLLTLLEK	811.781	3	942.623	y8	1
1045	XPO2	P55060	XPO2_HUMAN	FLESVEGNQNYPLLLLTLLEK	811.781	3	829.539	y7	1
1046	XPO2	P55060	XPO2_HUMAN	FLESVEGNQNYPLLLLTLLEK	811.781	3	716.455	y6	1
1047	XPO2	P55060	XPO2_HUMAN	QLSDAISIIGR	586.835	2	931.521	y9	1
1048	XPO2	P55060	XPO2_HUMAN	QLSDAISIIGR	586.835	2	729.462	y7	1
1049	XPO2	P55060	XPO2_HUMAN	QLSDAISIIGR	586.835	2	658.425	y6	1
1050	XPO2	P55060	XPO2_HUMAN	QLSDAISIIGR	586.835	2	545.341	y5	1
1051	XPO2	P55060	XPO2_HUMAN	FQSGDFHVINGVLR	530.607	3	771.472	y7	1
1052	XPO2	P55060	XPO2_HUMAN	FQSGDFHVINGVLR	530.607	3	672.404	y6	1
1053	XPO2	P55060	XPO2_HUMAN	FQSGDFHVINGVLR	530.607	3	559.32	y5	1
1054	XPO2	P55060	XPO2_HUMAN	FQSGDFHVINGVLR	530.607	3	444.293	y4	1
1055	XPO2	P55060	XPO2_HUMAN	FQSGDFHVINGVLR	530.607	3	657.844	y12	2
1056	XPO2	P55060	XPO2_HUMAN	YDEEFQR	493.714	2	823.358	y6	1
1057	XPO2	P55060	XPO2_HUMAN	YDEEFQR	493.714	2	708.331	y5	1
1058	XPO2	P55060	XPO2_HUMAN	YDEEFQR	493.714	2	579.289	y4	1
1059	XPO2	P55060	XPO2_HUMAN	YDEEFQR	493.714	2	450.246	y3	1
1060	XPO2	P55060	XPO2_HUMAN	LLQAFLER	495.293	2	876.494	y7	1
1061	XPO2	P55060	XPO2_HUMAN	LLQAFLER	495.293	2	763.41	y6	1
1062	XPO2	P55060	XPO2_HUMAN	LLQAFLER	495.293	2	635.351	y5	1
1063	XPO2	P55060	XPO2_HUMAN	LLQAFLER	495.293	2	564.314	y4	1
1064	XPO2	P55060	XPO2_HUMAN	IPGLLGVFQK	536.332	2	958.572	y9	1
1065	XPO2	P55060	XPO2_HUMAN	IPGLLGVFQK	536.332	2	691.414	y6	1
1066	XPO2	P55060	XPO2_HUMAN	IPGLLGVFQK	536.332	2	578.33	y5	1
1067	XPO2	P55060	XPO2_HUMAN	IPGLLGVFQK	536.332	2	479.79	y9	2
1068	TRIP13	Q15645	PCH2_HUMAN	NVQSVSIIDTELK	723.396	2	1017.58	y9	1
1069	TRIP13	Q15645	PCH2_HUMAN	NVQSVSIIDTELK	723.396	2	918.514	y8	1
1070	TRIP13	Q15645	PCH2_HUMAN	NVQSVSIIDTELK	723.396	2	605.314	y5	1
1071	TRIP13	Q15645	PCH2_HUMAN	VVLLHGPPGTGK	587.851	2	976.557	y10	1
1072	TRIP13	Q15645	PCH2_HUMAN	VVLLHGPPGTGK	587.851	2	750.389	y8	1
1073	TRIP13	Q15645	PCH2_HUMAN	VVLLHGPPGTGK	587.851	2	613.33	y7	1
1074	TRIP13	Q15645	PCH2_HUMAN	VVLLHGPPGTGK	587.851	2	556.309	y6	1
1075	TRIP13	Q15645	PCH2_HUMAN	VVLLHGPPGTGK	587.851	2	312.228	b3	1
1076	TRIP13	Q15645	PCH2_HUMAN	VVNAVLTQIDQIK	720.925	2	1242.71	y11	1
1077	TRIP13	Q15645	PCH2_HUMAN	VVNAVLTQIDQIK	720.925	2	1057.63	y9	1
1078	TRIP13	Q15645	PCH2_HUMAN	VVNAVLTQIDQIK	720.925	2	958.557	y8	1
1079	TRIP13	Q15645	PCH2_HUMAN	IDVAFVDR	467.753	2	821.415	y7	1
1080	TRIP13	Q15645	PCH2_HUMAN	IDVAFVDR	467.753	2	607.32	y5	1
1081	AIFM1	O95831	AIFM1_HUMAN	AALSASEGEEVPQDK	765.868	2	1275.57	y12	1
1082	AIFM1	O95831	AIFM1_HUMAN	AALSASEGEEVPQDK	765.868	2	1117.5	y10	1
1083	AIFM1	O95831	AIFM1_HUMAN	AALSASEGEEVPQDK	765.868	2	901.426	y8	1
1084	AIFM1	O95831	AIFM1_HUMAN	LNDGSQITYEK	634.312	2	1154.53	y10	1
1085	AIFM1	O95831	AIFM1_HUMAN	LNDGSQITYEK	634.312	2	1040.49	y9	1
1086	AIFM1	O95831	AIFM1_HUMAN	LNDGSQITYEK	634.312	2	540.266	y4	1
1087	AIFM1	O95831	AIFM1_HUMAN	LNDGSQITYEK	634.312	2	439.219	y3	1
1088	AIFM1	O95831	AIFM1_HUMAN	ALGTEVIQLFPEK	722.906	2	1260.68	y11	1
1089	AIFM1	O95831	AIFM1_HUMAN	ALGTEVIQLFPEK	722.906	2	973.572	y8	1
1090	AIFM1	O95831	AIFM1_HUMAN	ALGTEVIQLFPEK	722.906	2	874.503	y7	1
1091	AIFM1	O95831	AIFM1_HUMAN	ALGTEVIQLFPEK	722.906	2	520.277	y4	1
1092	AIFM1	O95831	AIFM1_HUMAN	ALGTEVIQLFPEK	722.906	2	373.208	y3	1
1093	AIFM1	O95831	AIFM1_HUMAN	KVETDHIVAAVGLEPNVELAK	558.811	4	385.724	y7	2
1094	AIFM1	O95831	AIFM1_HUMAN	KVETDHIVAAVGLEPNVELAK	558.811	4	497.272	b9	2
1095	AIFM1	O95831	AIFM1_HUMAN	KVETDHIVAAVGLEPNVELAK	558.811	4	532.79	b10	2
1096	AIFM1	O95831	AIFM1_HUMAN	KVETDHIVAAVGLEPNVELAK	558.811	4	610.835	b12	2
1097	AIFM1	O95831	AIFM1_HUMAN	TGGLEIDSDFGGFR	735.847	2	1142.51	y10	1
1098	AIFM1	O95831	AIFM1_HUMAN	TGGLEIDSDFGGFR	735.847	2	1013.47	y9	1
1099	AIFM1	O95831	AIFM1_HUMAN	TGGLEIDSDFGGFR	735.847	2	900.385	y8	1
1100	AIFM1	O95831	AIFM1_HUMAN	TGGLEIDSDFGGFR	735.847	2	785.358	y7	1
1101	AIFM1	O95831	AIFM1_HUMAN	TGGLEIDSDFGGFR	735.847	2	583.299	y5	1
1102	SEC61A1	P61619	S61A1_HUMAN	IIEVGDTPK	486.274	2	858.457	y8	1
1103	SEC61A1	P61619	S61A1_HUMAN	IIEVGDTPK	486.274	2	745.373	y7	1
1104	SEC61A1	P61619	S61A1_HUMAN	IIEVGDTPK	486.274	2	616.33	y6	1
1105	SEC61A1	P61619	S61A1_HUMAN	IIEVGDTPK	486.274	2	517.262	y5	1
1106	SEC61A1	P61619	S61A1_HUMAN	AFSPTTVNTGR	576.288	2	933.464	y9	1
1107	SEC61A1	P61619	S61A1_HUMAN	AFSPTTVNTGR	576.288	2	846.432	y8	1
1108	SEC61A1	P61619	S61A1_HUMAN	AFSPTTVNTGR	576.288	2	749.379	y7	1
1109	SEC61A1	P61619	S61A1_HUMAN	AFSPTTVNTGR	576.288	2	448.215	y4	1
1110	SEC61A1	P61619	S61A1_HUMAN	GQYNTYPIK	542.277	2	898.467	y7	1
1111	SEC61A1	P61619	S61A1_HUMAN	GQYNTYPIK	542.277	2	735.404	y6	1
1112	SEC61A1	P61619	S61A1_HUMAN	GQYNTYPIK	542.277	2	621.361	y5	1
1113	SEC61A1	P61619	S61A1_HUMAN	GQYNTYPIK	542.277	2	520.313	y4	1
1114	SEC61A1	P61619	S61A1_HUMAN	GQYNTYPIK	542.277	2	357.25	y3	1
1115	SEC61A1	P61619	S61A1_HUMAN	TWIEVSGSSAK	582.798	2	877.463	y9	1
1116	SEC61A1	P61619	S61A1_HUMAN	TWIEVSGSSAK	582.798	2	764.378	y8	1
1117	SEC61A1	P61619	S61A1_HUMAN	TWIEVSGSSAK	582.798	2	635.336	y7	1
1118	SEC61A1	P61619	S61A1_HUMAN	TWIEVSGSSAK	582.798	2	536.267	y6	1
1119	SEC61A2	Q9H9S3	S61A2_HUMAN	IIEVGDTPK	486.274	2	858.457	y8	1
1120	SEC61A2	Q9H9S3	S61A2_HUMAN	IIEVGDTPK	486.274	2	745.373	y7	1
1121	SEC61A2	Q9H9S3	S61A2_HUMAN	IIEVGDTPK	486.274	2	616.33	y6	1
1122	SEC61A2	Q9H9S3	S61A2_HUMAN	IIEVGDTPK	486.274	2	517.262	y5	1
1123	SEC61A2	Q9H9S3	S61A2_HUMAN	TWIEVSGSSAK	582.798	2	877.463	y9	1
1124	SEC61A2	Q9H9S3	S61A2_HUMAN	TWIEVSGSSAK	582.798	2	764.378	y8	1
1125	SEC61A2	Q9H9S3	S61A2_HUMAN	TWIEVSGSSAK	582.798	2	635.336	y7	1
1126	SEC61A2	Q9H9S3	S61A2_HUMAN	TWIEVSGSSAK	582.798	2	536.267	y6	1
1127	SCD	O00767	ACOD_HUMAN	DDIYDPTYK	565.256	2	899.451	y7	1
1128	SCD	O00767	ACOD_HUMAN	DDIYDPTYK	565.256	2	786.367	y6	1
1129	SCD	O00767	ACOD_HUMAN	DDIYDPTYK	565.256	2	623.304	y5	1
1130	SCD	O00767	ACOD_HUMAN	VEYVWR	426.224	2	752.373	y5	1
1131	SCD	O00767	ACOD_HUMAN	VEYVWR	426.224	2	623.33	y4	1
1132	SCD	O00767	ACOD_HUMAN	VEYVWR	426.224	2	460.267	y3	1
1133	SCD	O00767	ACOD_HUMAN	FSETHADPHNSR	699.313	2	933.429	y8	1
1134	SCD	O00767	ACOD_HUMAN	FSETHADPHNSR	699.313	2	796.37	y7	1
1135	SCD	O00767	ACOD_HUMAN	FSETHADPHNSR	699.313	2	725.333	y6	1
1136	SCD	O00767	ACOD_HUMAN	FSETHADPHNSR	699.313	2	610.306	y5	1
1137	SCD	O00767	ACOD_HUMAN	FSETHADPHNSR	699.313	2	788.321	b7	1
1138	SCD	O00767	ACOD_HUMAN	GSTLDLSDLEAEK	689.341	2	1132.57	y10	1
1139	SCD	O00767	ACOD_HUMAN	GSTLDLSDLEAEK	689.341	2	1019.49	y9	1
1140	SCD	O00767	ACOD_HUMAN	GSTLDLSDLEAEK	689.341	2	904.462	y8	1
1141	SCD	O00767	ACOD_HUMAN	GSTLDLSDLEAEK	689.341	2	704.346	y6	1
1142	SCAMP3	O14828	SCAM3_HUMAN	KLSPTEPK	450.263	2	771.425	y7	1
1143	SCAMP3	O14828	SCAM3_HUMAN	KLSPTEPK	450.263	2	658.341	y6	1
1144	SCAMP3	O14828	SCAM3_HUMAN	KLSPTEPK	450.263	2	656.361	b6	1
1145	SCAMP3	O14828	SCAM3_HUMAN	AQQEFAAGVFSNPAVR	846.429	2	1235.65	y12	1
1146	SCAMP3	O14828	SCAM3_HUMAN	AQQEFAAGVFSNPAVR	846.429	2	1017.55	y10	1
1147	SCAMP3	O14828	SCAM3_HUMAN	AQQEFAAGVFSNPAVR	846.429	2	946.51	y9	1
1148	SCAMP3	O14828	SCAM3_HUMAN	AQQEFAAGVFSNPAVR	846.429	2	790.421	y7	1
1149	SCAMP3	O14828	SCAM3_HUMAN	TAAANAAAGAAENAFR	738.863	2	1162.56	y12	1
1150	SCAMP3	O14828	SCAM3_HUMAN	TAAANAAAGAAENAFR	738.863	2	1048.52	y11	1
1151	SCAMP3	O14828	SCAM3_HUMAN	TAAANAAAGAAENAFR	738.863	2	977.48	y10	1
1152	SCAMP3	O14828	SCAM3_HUMAN	TAAANAAAGAAENAFR	738.863	2	906.443	y9	1
1153	SCAMP3	O14828	SCAM3_HUMAN	TAAANAAAGAAENAFR	739.355	2	1163.54	y12	1
1154	SCAMP3	O14828	SCAM3_HUMAN	TAAANAAAGAAENAFR	739.355	2	977.48	y10	1
1155	SCAMP3	O14828	SCAM3_HUMAN	TAAANAAAGAAENAFR	739.355	2	906.443	y9	1
1156	SCAMP3	O14828	SCAM3_HUMAN	TAAANAAAGAAENAFR	739.355	2	835.406	y8	1
1157	SCAMP3	O14828	SCAM3_HUMAN	TAAANAAAGAAENAFR	739.355	2	978.464	y10	1
1158	SCAMP3	O14828	SCAM3_HUMAN	TAAANAAAGAAENAFR	739.355	2	907.427	y9	1
1159	SCAMP3	O14828	SCAM3_HUMAN	TAAANAAAGAAENAFR	739.355	2	836.39	y8	1
1160	SCAMP3	O14828	SCAM3_HUMAN	TAAANAAAGAAENAFR	739.355	2	393.224	y3	1
1161	SERPINH1	P50454	SERPH_HUMAN	AVLSAEQLR	493.785	2	816.457	y7	1
1162		P50454	SERPH_HUMAN	AVLSAEQLR	493.785	2	703.373	y6	1
1163		P50454	SERPH_HUMAN	DEEVHAGLGELLR	719.37	2	965.553	y9	1
1164		P50454	SERPH_HUMAN	DEEVHAGLGELLR	719.37	2	757.457	y7	1
1165		P50454	SERPH_HUMAN	DEEVHAGLGELLR	719.37	2	374.119	b3	1
1166		P50454	SERPH_HUMAN	LYGPSSVSFADDFVR	830.404	2	1383.65	y13	1
1167		P50454	SERPH_HUMAN	LYGPSSVSFADDFVR	830.404	2	1229.58	y11	1
1168		P50454	SERPH_HUMAN	LYGPSSVSFADDFVR	830.404	2	1142.55	y10	1
1169		P50454	SERPH_HUMAN	LYGPSSVSFADDFVR	830.404	2	956.447	y8	1
1170		P50454	SERPH_HUMAN	GVVEVTHDLQK	408.891	3	840.457	y7	1
1171		P50454	SERPH_HUMAN	GVVEVTHDLQK	408.891	3	741.389	y6	1
1172		P50454	SERPH_HUMAN	GVVEVTHDLQK	408.891	3	534.788	y9	2
1173		P50454	SERPH_HUMAN	GVVEVTHDLQK	408.891	3	485.254	y8	2
1174		P50454	SERPH_HUMAN	DTQSGSLLFIGR	647.344	2	949.547	y9	1
1175		P50454	SERPH_HUMAN	DTQSGSLLFIGR	647.344	2	862.515	y8	1
1176		P50454	SERPH_HUMAN	DTQSGSLLFIGR	647.344	2	805.493	y7	1
1177		P50454	SERPH_HUMAN	DTQSGSLLFIGR	647.344	2	605.377	y5	1
1178		P50454	SERPH_HUMAN	DTQSGSLLFIGR	647.344	2	492.293	y4	1
1179	ALDH3A2	P51648	AL3A2_HUMAN	LQQLEALR	485.788	2	729.425	y6	1
1180	ALDH3A2	P51648	AL3A2_HUMAN	LQQLEALR	485.788	2	601.367	y5	1
1181	ALDH3A2	P51648	AL3A2_HUMAN	LQQLEALR	485.788	2	359.24	y3	1
1182	ALDH3A2	P51648	AL3A2_HUMAN	LQQLEALR	485.788	2	370.208	b3	1
1183	ALDH3A2	P51648	AL3A2_HUMAN	HLTPVTLELGGK	632.867	2	1127.67	y11	1
1184	ALDH3A2	P51648	AL3A2_HUMAN	HLTPVTLELGGK	632.867	2	1014.58	y10	1
1185	ALDH3A2	P51648	AL3A2_HUMAN	HLTPVTLELGGK	632.867	2	717.414	y7	1
1186	ALDH3A2	P51648	AL3A2_HUMAN	HLTPVTLELGGK	632.867	2	352.198	b3	1
1187	ALDH3A2	P51648	AL3A2_HUMAN	EFYGENIK	500.243	2	560.304	y5	1
1188	ALDH3A2	P51648	AL3A2_HUMAN	EFYGENIK	500.243	2	374.24	y3	1
1189	ALDH3A2	P51648	AL3A2_HUMAN	ILSLLEGQK	500.805	2	887.52	y8	1
1190	ALDH3A2	P51648	AL3A2_HUMAN	ILSLLEGQK	500.805	2	687.404	y6	1
1191	ALDH3A2	P51648	AL3A2_HUMAN	ILSLLEGQK	500.805	2	574.32	y5	1
1192	ALDH3A2	P51648	AL3A2_HUMAN	ILSLLEGQK	500.805	2	461.235	y4	1
1193	ALDH3A2	P51648	AL3A2_HUMAN	IAFGGETDEATR	633.802	2	1082.47	y10	1
1194	ALDH3A2	P51648	AL3A2_HUMAN	IAFGGETDEATR	633.802	2	935.406	y9	1
1195	ALDH3A2	P51648	AL3A2_HUMAN	IAFGGETDEATR	633.802	2	878.385	y8	1
1196	ALDH3A2	P51648	AL3A2_HUMAN	IAFGGETDEATR	633.802	2	692.321	y6	1
1197	ALDH3A2	P51648	AL3A2_HUMAN	YIAPTVLTDVDPK	716.39	2	1155.63	y11	1
1198	ALDH3A2	P51648	AL3A2_HUMAN	YIAPTVLTDVDPK	716.39	2	1084.59	y10	1
1199	ALDH3A2	P51648	AL3A2_HUMAN	YIAPTVLTDVDPK	716.39	2	987.536	y9	1
1200	DPM1	O60762	DPM1_HUMAN	YSVLLPTYNER	677.854	2	1005.54	y8	1
1201	DPM1	O60762	DPM1_HUMAN	YSVLLPTYNER	677.854	2	892.452	y7	1
1202	DPM1	O60762	DPM1_HUMAN	YSVLLPTYNER	677.854	2	779.368	y6	1
1203	DPM1	O60762	DPM1_HUMAN	YSVLLPTYNER	677.854	2	350.171	b3	1
1204	DPM1	O60762	DPM1_HUMAN	ENLPLIVWLLVK	718.947	2	1080.72	y9	1
1205	DPM1	O60762	DPM1_HUMAN	ENLPLIVWLLVK	718.947	2	870.581	y7	1
1206	DPM1	O60762	DPM1_HUMAN	ENLPLIVWLLVK	718.947	2	757.497	y6	1
1207	DPM1	O60762	DPM1_HUMAN	ENLPLIVWLLVK	718.947	2	658.429	y5	1
1208	DPM1	O60762	DPM1_HUMAN	ENLPLIVWLLVK	718.947	2	540.863	y9	2
1209	DPM1	O60762	DPM1_HUMAN	DVAEQLEK	466.24	2	717.378	y6	1
1210	DPM1	O60762	DPM1_HUMAN	DVAEQLEK	466.24	2	646.341	y5	1
1211	DPM1	O60762	DPM1_HUMAN	DVAEQLEK	466.24	2	517.298	y4	1
1212	DPM1	O60762	DPM1_HUMAN	DVAEQLEK	466.24	2	389.239	y3	1
1213	DPM1	O60762	DPM1_HUMAN	FIPEFIR	461.263	2	661.367	y5	1
1214	DPM1	O60762	DPM1_HUMAN	FIPEFIR	461.263	2	564.314	y4	1
1215	DPM1	O60762	DPM1_HUMAN	FIPEFIR	461.263	2	435.271	y3	1
1216	DPM1	O60762	DPM1_HUMAN	FIPEFIR	461.263	2	331.187	y5	2
1217	DPM1	O60762	DPM1_HUMAN	EGNFDIVSGTR	597.791	2	747.4	y7	1
1218	DPM1	O60762	DPM1_HUMAN	EGNFDIVSGTR	597.791	2	632.373	y6	1
1219	DPM1	O60762	DPM1_HUMAN	EGNFDIVSGTR	597.791	2	519.289	y5	1
1220	DPM1	O60762	DPM1_HUMAN	EGNFDIVSGTR	597.791	2	420.22	y4	1
1221	DPM1	O60762	DPM1_HUMAN	QLNYTIGEVPISFVDR	925.986	2	1495.78	y13	1
1222	DPM1	O60762	DPM1_HUMAN	QLNYTIGEVPISFVDR	925.986	2	1231.67	y11	1
1223	DPM1	O60762	DPM1_HUMAN	QLNYTIGEVPISFVDR	925.986	2	1118.58	y10	1
1224	DPM1	O60762	DPM1_HUMAN	QLNYTIGEVPISFVDR	925.986	2	833.452	y7	1
1225	PHB2	Q99623	PHB2_HUMAN	IGGVQQDTILAEGLHFR	618.667	3	942.516	y8	1
1226	PHB2	Q99623	PHB2_HUMAN	IGGVQQDTILAEGLHFR	618.667	3	829.432	y7	1
1227	PHB2	Q99623	PHB2_HUMAN	IGGVQQDTILAEGLHFR	618.667	3	629.352	y5	1
1228	PHB2	Q99623	PHB2_HUMAN	IGGVQQDTILAEGLHFR	618.667	3	459.246	y3	1
1229	PHB2	Q99623	PHB2_HUMAN	VLPSIVNEVLK	605.874	2	998.588	y9	1
1230	PHB2	Q99623	PHB2_HUMAN	VLPSIVNEVLK	605.874	2	814.503	y7	1
1231	PHB2	Q99623	PHB2_HUMAN	VLPSIVNEVLK	605.874	2	701.419	y6	1
1232	PHB2	Q99623	PHB2_HUMAN	VLPSIVNEVLK	605.874	2	499.798	y9	2
1233	PHB2	Q99623	PHB2_HUMAN	QVAQQEAQR	529.273	2	830.412	y7	1
1234	PHB2	Q99623	PHB2_HUMAN	QVAQQEAQR	529.273	2	759.374	y6	1
1235	PHB2	Q99623	PHB2_HUMAN	QVAQQEAQR	529.273	2	631.316	y5	1
1236	PHB2	Q99623	PHB2_HUMAN	QVAQQEAQR	529.273	2	374.215	y3	1
1237	PHB2	Q99623	PHB2_HUMAN	AQFLVEK	417.74	2	635.376	y5	1
1238	PHB2	Q99623	PHB2_HUMAN	AQFLVEK	417.74	2	488.308	y4	1
1239	PHB2	Q99623	PHB2_HUMAN	AQFLVEK	417.74	2	375.224	y3	1
1240	SEC22B	O75396	SC22B_HUMAN	DLQQYQSQAK	604.799	2	980.48	y8	1
1241	SEC22B	O75396	SC22B_HUMAN	DLQQYQSQAK	604.799	2	852.421	y7	1
1242	SEC22B	O75396	SC22B_HUMAN	DLQQYQSQAK	604.799	2	724.362	y6	1
1243	SEC22B	O75396	SC22B_HUMAN	DLQQYQSQAK	604.799	2	561.299	y5	1
1244	SEC22B	O75396	SC22B_HUMAN	DLQQYQSQAK	604.799	2	433.241	y4	1
1245	SEC22B	O75396	SC22B_HUMAN	NLGSINTELQDVQR	793.91	2	1359.69	y12	1
1246	SEC22B	O75396	SC22B_HUMAN	NLGSINTELQDVQR	793.91	2	1215.63	y10	1
1247	SEC22B	O75396	SC22B_HUMAN	NLGSINTELQDVQR	793.91	2	1102.55	y9	1
1248	SEC22B	O75396	SC22B_HUMAN	NLGSINTELQDVQR	793.91	2	988.506	y8	1
1249	SEC22B	O75396	SC22B_HUMAN	IMVANIEEVLQR	715.887	2	1170.65	y10	1
1250	SEC22B	O75396	SC22B_HUMAN	IMVANIEEVLQR	715.887	2	1071.58	y9	1
1251	SEC22B	O75396	SC22B_HUMAN	IMVANIEEVLQR	715.887	2	1000.54	y8	1
1252	SEC22B	O75396	SC22B_HUMAN	IMVANIEEVLQR	715.887	2	773.415	y6	1
1253	SEC22B	O75396	SC22B_HUMAN	IMVANIEEVLQR	707.89	2	1170.65	y10	1
1254	SEC22B	O75396	SC22B_HUMAN	IMVANIEEVLQR	707.89	2	1071.58	y9	1
1255	SEC22B	O75396	SC22B_HUMAN	IMVANIEEVLQR	707.89	2	1000.54	y8	1
1256	SEC22B	O75396	SC22B_HUMAN	IMVANIEEVLQR	707.89	2	773.415	y6	1
1257	SEC22B	O75396	SC22B_HUMAN	GEALSALDSK	495.759	2	804.446	y8	1
1258	SEC22B	O75396	SC22B_HUMAN	GEALSALDSK	495.759	2	733.409	y7	1
1259	SEC22B	O75396	SC22B_HUMAN	GEALSALDSK	495.759	2	620.325	y6	1
1260	SEC22B	O75396	SC22B_HUMAN	GEALSALDSK	495.759	2	258.108	b3	1
1261	PPIB	P23284	PPIB_HUMAN	IGDEDVGR	430.709	2	747.327	y7	1
1262	PPIB	P23284	PPIB_HUMAN	IGDEDVGR	430.709	2	690.305	y6	1
1263	PPIB	P23284	PPIB_HUMAN	IGDEDVGR	430.709	2	331.209	y3	1
1264	PPIB	P23284	PPIB_HUMAN	VIFGLFGK	440.768	2	781.461	y7	1
1265	PPIB	P23284	PPIB_HUMAN	VIFGLFGK	440.768	2	668.377	y6	1
1266	PPIB	P23284	PPIB_HUMAN	VIFGLFGK	440.768	2	521.308	y5	1
1267	PPIB	P23284	PPIB_HUMAN	VIFGLFGK	440.768	2	351.203	y3	1
1268	PPIB	P23284	PPIB_HUMAN	IEVEKPFAIAK	415.58	3	903.53	y8	1
1269	PPIB	P23284	PPIB_HUMAN	IEVEKPFAIAK	415.58	3	774.487	y7	1
1270	PPIB	P23284	PPIB_HUMAN	IEVEKPFAIAK	415.58	3	646.392	y6	1
1271	PPIB	P23284	PPIB_HUMAN	IEVEKPFAIAK	415.58	3	501.803	y9	2
1272	GCN1	Q92616	GCN1_HUMAN	AASQSTQVPTITEGVAAALLLLK	761.437	3	1198.74	y12	1
1273	GCN1	Q92616	GCN1_HUMAN	AASQSTQVPTITEGVAAALLLLK	761.437	3	968.65	y10	1
1274	GCN1	Q92616	GCN1_HUMAN	AASQSTQVPTITEGVAAALLLLK	761.437	3	812.56	y8	1
1275	GCN1	Q92616	GCN1_HUMAN	AASQSTQVPTITEGVAAALLLLK	761.437	3	741.523	y7	1
1276	GCN1	Q92616	GCN1_HUMAN	AASQSTQVPTITEGVAAALLLLK	761.437	3	670.486	y6	1
1277	GCN1	Q92616	GCN1_HUMAN	VLPLEALVTDAGEVTEAGK	638.014	3	1077.51	y11	1
1278	GCN1	Q92616	GCN1_HUMAN	VLPLEALVTDAGEVTEAGK	638.014	3	861.431	y9	1
1279	GCN1	Q92616	GCN1_HUMAN	VLPLEALVTDAGEVTEAGK	638.014	3	790.394	y8	1
1280	GCN1	Q92616	GCN1_HUMAN	VLPLEALVTDAGEVTEAGK	638.014	3	505.262	y5	1
1281	GCN1	Q92616	GCN1_HUMAN	VLPLEALVTDAGEVTEAGK	638.014	3	623.376	b6	1
1282	GCN1	Q92616	GCN1_HUMAN	NPEILAIAPVLLDALTDPSR	706.732	3	987.511	y9	1
1283	GCN1	Q92616	GCN1_HUMAN	NPEILAIAPVLLDALTDPSR	706.732	3	874.426	y8	1
1284	GCN1	Q92616	GCN1_HUMAN	NPEILAIAPVLLDALTDPSR	706.732	3	359.204	y3	1
1285	GCN1	Q92616	GCN1_HUMAN	NPEILAIAPVLLDALTDPSR	706.732	3	751.435	b7	1
1286	GCN1	Q92616	GCN1_HUMAN	NPEILAIAPVLLDALTDPSR	706.732	3	822.472	b8	1
1287	GCN1	Q92616	GCN1_HUMAN	DLAPYLPSVTPGLK	735.914	2	1171.67	y11	1
1288	GCN1	Q92616	GCN1_HUMAN	DLAPYLPSVTPGLK	735.914	2	911.556	y9	1
1289	GCN1	Q92616	GCN1_HUMAN	DLAPYLPSVTPGLK	735.914	2	798.472	y8	1
1290	GCN1	Q92616	GCN1_HUMAN	DLAPYLPSVTPGLK	735.914	2	414.271	y4	1
1291	GCN1	Q92616	GCN1_HUMAN	ILPEIIPILEEGLR	802.985	2	1378.79	y12	1
1292	GCN1	Q92616	GCN1_HUMAN	ILPEIIPILEEGLR	802.985	2	1152.7	y10	1
1293	GCN1	Q92616	GCN1_HUMAN	ILPEIIPILEEGLR	802.985	2	1039.61	y9	1
1294	GCN1	Q92616	GCN1_HUMAN	ILPEIIPILEEGLR	802.985	2	926.531	y8	1
1295	GCN1	Q92616	GCN1_HUMAN	AALLETLSLLLAK	678.429	2	1100.69	y10	1
1296	GCN1	Q92616	GCN1_HUMAN	AALLETLSLLLAK	678.429	2	987.608	y9	1
1297	GCN1	Q92616	GCN1_HUMAN	AALLETLSLLLAK	678.429	2	858.566	y8	1
1298	CANX	P27824	CALX_HUMAN	APVPTGEVYFADSFDR	885.92	2	1406.62	y12	1
1299	CANX	P27824	CALX_HUMAN	APVPTGEVYFADSFDR	885.92	2	1305.57	y11	1
1300	CANX	P27824	CALX_HUMAN	APVPTGEVYFADSFDR	885.92	2	1119.51	y9	1
1301	CANX	P27824	CALX_HUMAN	APVPTGEVYFADSFDR	885.92	2	1020.44	y8	1
1302	CANX	P27824	CALX_HUMAN	GTLSGWILSK	531.303	2	903.53	y8	1
1303	CANX	P27824	CALX_HUMAN	GTLSGWILSK	531.303	2	790.446	y7	1
1304	CANX	P27824	CALX_HUMAN	GTLSGWILSK	531.303	2	703.414	y6	1
1305	CANX	P27824	CALX_HUMAN	GTLSGWILSK	531.303	2	347.229	y3	1
1306	CANX	P27824	CALX_HUMAN	TPELNLDQFHDK	486.24	3	789.353	y6	1
1307	CANX	P27824	CALX_HUMAN	TPELNLDQFHDK	486.24	3	674.326	y5	1
1308	CANX	P27824	CALX_HUMAN	TPELNLDQFHDK	486.24	3	546.267	y4	1
1309	CANX	P27824	CALX_HUMAN	TPELNLDQFHDK	486.24	3	678.333	y11	2
1310	CANX	P27824	CALX_HUMAN	TPELNLDQFHDK	486.24	3	452.558	y11	3
1311	CANX	P27824	CALX_HUMAN	IPDPEAVKPDDWDEDAPAK	703.332	3	1258.52	y11	1
1312	CANX	P27824	CALX_HUMAN	IPDPEAVKPDDWDEDAPAK	703.332	3	315.203	y3	1
1313	CANX	P27824	CALX_HUMAN	IPDPEAVKPDDWDEDAPAK	703.332	3	891.913	y16	2
1314	CANX	P27824	CALX_HUMAN	IPDPEAVKPDDWDEDAPAK	703.332	3	594.944	y16	3
1315	CANX	P27824	CALX_HUMAN	KIPNPDFFEDLEPFR	621.981	3	905.436	y7	1
1316	CANX	P27824	CALX_HUMAN	KIPNPDFFEDLEPFR	621.981	3	776.394	y6	1
1317	CANX	P27824	CALX_HUMAN	KIPNPDFFEDLEPFR	621.981	3	661.367	y5	1
1318	CANX	P27824	CALX_HUMAN	KIPNPDFFEDLEPFR	621.981	3	548.283	y4	1
1319	CANX	P27824	CALX_HUMAN	KIPNPDFFEDLEPFR	621.981	3	419.24	y3	1
1320	CANX	P27824	CALX_HUMAN	AEEDEILNR	544.765	2	888.442	y7	1
1321	CANX	P27824	CALX_HUMAN	AEEDEILNR	544.765	2	644.373	y5	1
1322	CANX	P27824	CALX_HUMAN	AEEDEILNR	544.765	2	515.33	y4	1
1323	CANX	P27824	CALX_HUMAN	AEEDEILNR	544.765	2	402.246	y3	1
1324	TIM50	Q3ZCQ8	TIM50_HUMAN	RAPDQAAEIGSR	635.829	2	1114.55	y11	1
1325	TIM50	Q3ZCQ8	TIM50_HUMAN	RAPDQAAEIGSR	635.829	2	432.257	y4	1
1326	TIM50	Q3ZCQ8	TIM50_HUMAN	RAPDQAAEIGSR	635.829	2	839.401	b8	1
1327	TIM50	Q3ZCQ8	TIM50_HUMAN	IPDEFDNDPILVQQLR	956.494	2	1310.71	y11	1
1328	TIM50	Q3ZCQ8	TIM50_HUMAN	IPDEFDNDPILVQQLR	956.494	2	1195.68	y10	1
1329	TIM50	Q3ZCQ8	TIM50_HUMAN	IPDEFDNDPILVQQLR	956.494	2	756.473	y6	1
1330	TIM50	Q3ZCQ8	TIM50_HUMAN	LQPYNGVALRPWDGNSDDR	725.347	3	663.269	y6	1
1331	TIM50	Q3ZCQ8	TIM50_HUMAN	LQPYNGVALRPWDGNSDDR	725.347	3	966.945	y17	2
1332	TIM50	Q3ZCQ8	TIM50_HUMAN	LQPYNGVALRPWDGNSDDR	725.347	3	918.419	y16	2
1333	TIM50	Q3ZCQ8	TIM50_HUMAN	LQPYNGVALRPWDGNSDDR	725.347	3	836.887	y15	2
1334	TIM50	Q3ZCQ8	TIM50_HUMAN	LQPYNGVALRPWDGNSDDR	725.347	3	779.374	y14	2
1335	TIM50	Q3ZCQ8	TIM50_HUMAN	VLLDLSAFLK	559.845	2	1019.61	y9	1
1336	TIM50	Q3ZCQ8	TIM50_HUMAN	VLLDLSAFLK	559.845	2	906.529	y8	1
1337	TIM50	Q3ZCQ8	TIM50_HUMAN	VLLDLSAFLK	559.845	2	793.445	y7	1
1338	TIM50	Q3ZCQ8	TIM50_HUMAN	VLLDLSAFLK	559.845	2	678.418	y6	1
1339	TIM50	Q3ZCQ8	TIM50_HUMAN	VLLDLSAFLK	559.845	2	565.334	y5	1
1340	TIM50	Q3ZCQ8	TIM50_HUMAN	TIALNGVEDVR	594.317	2	973.495	y9	1
1341	TIM50	Q3ZCQ8	TIM50_HUMAN	TIALNGVEDVR	594.317	2	902.458	y8	1
1342	TIM50	Q3ZCQ8	TIM50_HUMAN	TIALNGVEDVR	594.317	2	789.374	y7	1
1343	TIM50	Q3ZCQ8	TIM50_HUMAN	LEQEEQQR	530.257	2	946.422	y7	1
1344	TIM50	Q3ZCQ8	TIM50_HUMAN	LEQEEQQR	530.257	2	817.38	y6	1
1345	TIM50	Q3ZCQ8	TIM50_HUMAN	LEQEEQQR	530.257	2	689.321	y5	1
1346	TIM50	Q3ZCQ8	TIM50_HUMAN	LEQEEQQR	530.257	2	560.279	y4	1
1347	TIM50	Q3ZCQ8	TIM50_HUMAN	QNLFLGSLTSR	618.341	2	993.573	y9	1
1348	TIM50	Q3ZCQ8	TIM50_HUMAN	QNLFLGSLTSR	618.341	2	880.489	y8	1
1349	TIM50	Q3ZCQ8	TIM50_HUMAN	QNLFLGSLTSR	618.341	2	733.42	y7	1
1350	TIM50	Q3ZCQ8	TIM50_HUMAN	QNLFLGSLTSR	618.341	2	356.193	b3	1
1351	RPN1	P04843	RPN1_HUMAN	TVDLSSHLAK	535.796	2	870.468	y8	1
1352	RPN1	P04843	RPN1_HUMAN	TVDLSSHLAK	535.796	2	755.441	y7	1
1353	RPN1	P04843	RPN1_HUMAN	TVDLSSHLAK	535.796	2	555.325	y5	1
1354	RPN1	P04843	RPN1_HUMAN	TVDLSSHLAK	535.796	2	316.15	b3	1
1355	RPN1	P04843	RPN1_HUMAN	VTAEVVLAHLGGGSTSR	551.969	3	942.475	y10	1
1356	RPN1	P04843	RPN1_HUMAN	VTAEVVLAHLGGGSTSR	551.969	3	871.438	y9	1
1357	RPN1	P04843	RPN1_HUMAN	VTAEVVLAHLGGGSTSR	551.969	3	734.379	y8	1
1358	RPN1	P04843	RPN1_HUMAN	VTAEVVLAHLGGGSTSR	551.969	3	621.295	y7	1
1359	RPN1	P04843	RPN1_HUMAN	VTAEVVLAHLGGGSTSR	551.969	3	727.392	y15	2
1360	RPN1	P04843	RPN1_HUMAN	ATSFLLALEPELEAR	830.451	2	1253.71	y11	1
1361	RPN1	P04843	RPN1_HUMAN	ATSFLLALEPELEAR	830.451	2	1140.63	y10	1
1362	RPN1	P04843	RPN1_HUMAN	ATSFLLALEPELEAR	830.451	2	1027.54	y9	1
1363	RPN1	P04843	RPN1_HUMAN	ATSFLLALEPELEAR	830.451	2	956.505	y8	1
1364	RPN1	P04843	RPN1_HUMAN	ATSFLLALEPELEAR	830.451	2	714.378	y6	1
1365	RPN1	P04843	RPN1_HUMAN	LAHLGVQVK	482.801	2	643.414	y6	1
1366	RPN1	P04843	RPN1_HUMAN	LAHLGVQVK	482.801	2	530.33	y5	1
1367	RPN1	P04843	RPN1_HUMAN	LAHLGVQVK	482.801	2	390.74	y7	2
1368	RPN1	P04843	RPN1_HUMAN	SEDLLDYGPFR	656.314	2	1095.55	y9	1
1369	RPN1	P04843	RPN1_HUMAN	SEDLLDYGPFR	656.314	2	867.436	y7	1
1370	RPN1	P04843	RPN1_HUMAN	SEDLLDYGPFR	656.314	2	754.352	y6	1
1371	RPN1	P04843	RPN1_HUMAN	SEDLLDYGPFR	656.314	2	639.325	y5	1
1372	RPN1	P04843	RPN1_HUMAN	SEDLLDYGPFR	656.314	2	332.109	b3	1
1373	RPN1	P04843	RPN1_HUMAN	DVPAYSQDTFK	635.801	2	1056.5	y9	1
1374	RPN1	P04843	RPN1_HUMAN	DVPAYSQDTFK	635.801	2	959.447	y8	1
1375	RPN1	P04843	RPN1_HUMAN	DVPAYSQDTFK	635.801	2	888.41	y7	1
1376	RPN1	P04843	RPN1_HUMAN	DVPAYSQDTFK	635.801	2	725.346	y6	1
1377	RPN1	P04843	RPN1_HUMAN	DVPAYSQDTFK	635.801	2	528.753	y9	2
1378	RPN1	P04843	RPN1_HUMAN	TILPAAAQDVYYR	740.893	2	1153.56	y10	1
1379	RPN1	P04843	RPN1_HUMAN	TILPAAAQDVYYR	740.893	2	985.474	y8	1
1380	RPN1	P04843	RPN1_HUMAN	TILPAAAQDVYYR	740.893	2	914.437	y7	1
1381	RPN1	P04843	RPN1_HUMAN	TILPAAAQDVYYR	740.893	2	577.285	y10	2
1382	RPN1	P04843	RPN1_HUMAN	FPLFGGWK	476.258	2	804.44	y7	1
1383	RPN1	P04843	RPN1_HUMAN	FPLFGGWK	476.258	2	707.388	y6	1
1384	RPN1	P04843	RPN1_HUMAN	FPLFGGWK	476.258	2	594.303	y5	1
1385	RPN1	P04843	RPN1_HUMAN	FPLFGGWK	476.258	2	447.235	y4	1
1386	RPN1	P04843	RPN1_HUMAN	FPLFGGWK	476.258	2	402.724	y7	2
1387	RPN1	P04843	RPN1_HUMAN	NIEIDSPYEISR	718.357	2	1208.58	y10	1
1388	RPN1	P04843	RPN1_HUMAN	NIEIDSPYEISR	718.357	2	1079.54	y9	1
1389	RPN1	P04843	RPN1_HUMAN	NIEIDSPYEISR	718.357	2	966.453	y8	1
1390	RPN1	P04843	RPN1_HUMAN	NIEIDSPYEISR	718.357	2	851.426	y7	1
1391	RPN1	P04843	RPN1_HUMAN	NIEIDSPYEISR	718.357	2	764.394	y6	1
1392	RPN1	P04843	RPN1_HUMAN	ALTSEIALLQSR	651.375	2	1117.62	y10	1
1393	RPN1	P04843	RPN1_HUMAN	ALTSEIALLQSR	651.375	2	1016.57	y9	1
1394	RPN1	P04843	RPN1_HUMAN	ALTSEIALLQSR	651.375	2	800.499	y7	1
1395	RPN1	P04843	RPN1_HUMAN	ALTSEIALLQSR	651.375	2	687.415	y6	1
1396	RPN1	P04843	RPN1_HUMAN	ALTSEIALLQSR	651.375	2	616.378	y5	1
1397	RPN2	P04844	RPN2_HUMAN	YHVPVVVVPEGSASDTHEQAILR	626.579	4	805.892	y15	2
1398	RPN2	P04844	RPN2_HUMAN	YHVPVVVVPEGSASDTHEQAILR	626.579	4	692.844	y13	2
1399	RPN2	P04844	RPN2_HUMAN	YHVPVVVVPEGSASDTHEQAILR	626.579	4	400.198	b3	1
1400	RPN2	P04844	RPN2_HUMAN	YHVPVVVVPEGSASDTHEQAILR	626.579	4	695.388	b6	1
1401	RPN2	P04844	RPN2_HUMAN	LQVTNVLSQPLTQATVK	920.531	2	1499.84	y14	1
1402	RPN2	P04844	RPN2_HUMAN	LQVTNVLSQPLTQATVK	920.531	2	1185.68	y11	1
1403	RPN2	P04844	RPN2_HUMAN	LQVTNVLSQPLTQATVK	920.531	2	1072.6	y10	1
1404	RPN2	P04844	RPN2_HUMAN	LQVTNVLSQPLTQATVK	920.531	2	857.509	y8	1
1405	RPN2	P04844	RPN2_HUMAN	ISTEVGITNVDLSTVDKDQSIAPK	844.113	3	1288.67	y12	1
1406	RPN2	P04844	RPN2_HUMAN	ISTEVGITNVDLSTVDKDQSIAPK	844.113	3	1201.64	y11	1
1407	RPN2	P04844	RPN2_HUMAN	ISTEVGITNVDLSTVDKDQSIAPK	844.113	3	1001.53	y9	1
1408	RPN2	P04844	RPN2_HUMAN	ISTEVGITNVDLSTVDKDQSIAPK	844.113	3	315.203	y3	1
1409	RPN2	P04844	RPN2_HUMAN	TGQEVVFVAEPDNK	766.883	2	1018.52	y9	1
1410	RPN2	P04844	RPN2_HUMAN	TGQEVVFVAEPDNK	766.883	2	919.452	y8	1
1411	RPN2	P04844	RPN2_HUMAN	TGQEVVFVAEPDNK	766.883	2	673.315	y6	1
1412	RPN2	P04844	RPN2_HUMAN	TGQEVVFVAEPDNK	766.883	2	473.235	y4	1
1413	RPN2	P04844	RPN2_HUMAN	TGQEVVFVAEPDNK	766.883	2	416.178	b4	1
1414	RPN2	P04844	RPN2_HUMAN	FELDTSER	498.735	2	849.395	y7	1
1415	RPN2	P04844	RPN2_HUMAN	FELDTSER	498.735	2	720.352	y6	1
1416	RPN2	P04844	RPN2_HUMAN	FELDTSER	498.735	2	607.268	y5	1
1417	RPN2	P04844	RPN2_HUMAN	FELDTSER	498.735	2	492.241	y4	1
1418	RPN2	P04844	RPN2_HUMAN	FELDTSER	498.735	2	391.194	y3	1
1419	STT3A	P46977	STT3A_HUMAN	FLAEEGFYK	552.274	2	956.472	y8	1
1420	STT3A	P46977	STT3A_HUMAN	FLAEEGFYK	552.274	2	843.388	y7	1
1421	STT3A	P46977	STT3A_HUMAN	FLAEEGFYK	552.274	2	772.351	y6	1
1422	STT3A	P46977	STT3A_HUMAN	FLAEEGFYK	552.274	2	643.309	y5	1
1423	STT3A	P46977	STT3A_HUMAN	FLAEEGFYK	552.274	2	514.266	y4	1
1424	STT3A	P46977	STT3A_HUMAN	FYSLLDPSYAK	652.332	2	993.525	y9	1
1425	STT3A	P46977	STT3A_HUMAN	FYSLLDPSYAK	652.332	2	680.325	y6	1
1426	STT3A	P46977	STT3A_HUMAN	FYSLLDPSYAK	652.332	2	565.298	y5	1
1427	STT3A	P46977	STT3A_HUMAN	FYSLLDPSYAK	652.332	2	283.153	y5	2
1428	STT3A	P46977	STT3A_HUMAN	IIFDDFR	463.243	2	812.394	y6	1
1429	STT3A	P46977	STT3A_HUMAN	IIFDDFR	463.243	2	699.31	y5	1
1430	STT3A	P46977	STT3A_HUMAN	IIFDDFR	463.243	2	552.241	y4	1
1431	STT3A	P46977	STT3A_HUMAN	IIFDDFR	463.243	2	437.214	y3	1
1432	STT3A	P46977	STT3A_HUMAN	EAYYWLR	500.748	2	871.446	y6	1
1433	STT3A	P46977	STT3A_HUMAN	EAYYWLR	500.748	2	800.409	y5	1
1434	STT3A	P46977	STT3A_HUMAN	EAYYWLR	500.748	2	637.346	y4	1
1435	STT3A	P46977	STT3A_HUMAN	EAYYWLR	500.748	2	474.282	y3	1
1436	STT3A	P46977	STT3A_HUMAN	ENDYYTPTGEFR	746.323	2	1133.53	y9	1
1437	STT3A	P46977	STT3A_HUMAN	ENDYYTPTGEFR	746.323	2	807.4	y7	1
1438	STT3A	P46977	STT3A_HUMAN	ENDYYTPTGEFR	746.323	2	706.352	y6	1
1439	STT3A	P46977	STT3A_HUMAN	ENDYYTPTGEFR	746.323	2	359.12	b3	1
1440	STT3A	P46977	STT3A_HUMAN	FGQVYTEAK	521.764	2	895.452	y8	1
1441	STT3A	P46977	STT3A_HUMAN	FGQVYTEAK	521.764	2	611.304	y5	1
1442	STT3A	P46977	STT3A_HUMAN	FGQVYTEAK	521.764	2	448.24	y4	1
1443	STT3A	P46977	STT3A_HUMAN	FGQVYTEAK	521.764	2	333.156	b3	1
1444	TECR	Q9NZ01	TECR_HUMAN	VEPHATIAEIK	403.228	3	745.445	y7	1
1445	TECR	Q9NZ01	TECR_HUMAN	VEPHATIAEIK	403.228	3	674.408	y6	1
1446	TECR	Q9NZ01	TECR_HUMAN	VEPHATIAEIK	403.228	3	490.282	y9	2
1447	TECR	Q9NZ01	TECR_HUMAN	VEPHATIAEIK	403.228	3	441.756	y8	2
1448	TECR	Q9NZ01	TECR_HUMAN	SLKDEDVLQK	587.819	2	974.515	y8	1
1449	TECR	Q9NZ01	TECR_HUMAN	SLKDEDVLQK	587.819	2	846.42	y7	1
1450	TECR	Q9NZ01	TECR_HUMAN	SLKDEDVLQK	587.819	2	487.324	y4	1
1451	TECR	Q9NZ01	TECR_HUMAN	SLKDEDVLQK	587.819	2	688.315	b6	1
1452	TECR	Q9NZ01	TECR_HUMAN	SLKDEDVLQK	587.819	2	787.383	b7	1
1453	TECR	Q9NZ01	TECR_HUMAN	YDFTSSR	438.198	2	712.326	y6	1
1454	TECR	Q9NZ01	TECR_HUMAN	YDFTSSR	438.198	2	597.299	y5	1
1455	TECR	Q9NZ01	TECR_HUMAN	YDFTSSR	438.198	2	450.231	y4	1
1456	TECR	Q9NZ01	TECR_HUMAN	YDFTSSR	438.198	2	349.183	y3	1
1457	TECR	Q9NZ01	TECR_HUMAN	LLETLFVHR	564.332	2	1014.57	y8	1
1458	TECR	Q9NZ01	TECR_HUMAN	LLETLFVHR	564.332	2	901.489	y7	1
1459	TECR	Q9NZ01	TECR_HUMAN	LLETLFVHR	564.332	2	772.446	y6	1
1460	TECR	Q9NZ01	TECR_HUMAN	LLETLFVHR	564.332	2	671.399	y5	1
1461	TECR	Q9NZ01	TECR_HUMAN	LLETLFVHR	564.332	2	558.315	y4	1
1462	IMMT	Q16891	MIC60_HUMAN	AVDEAADALLK	558.301	2	945.489	y9	1
1463	IMMT	Q16891	MIC60_HUMAN	AVDEAADALLK	558.301	2	830.462	y8	1
1464	IMMT	Q16891	MIC60_HUMAN	ELDSITPEVLPGWK	792.419	2	925.514	y8	1
1465	IMMT	Q16891	MIC60_HUMAN	ELDSITPEVLPGWK	792.419	2	487.266	y4	1
1466	IMMT	Q16891	MIC60_HUMAN	SEFEQNLSEK	605.783	2	847.416	y7	1
1467	IMMT	Q16891	MIC60_HUMAN	SEFEQNLSEK	605.783	2	718.373	y6	1
1468	IMMT	Q16891	MIC60_HUMAN	LSEQELQFR	575.299	2	820.431	y6	1
1469	IMMT	Q16891	MIC60_HUMAN	LSEQELQFR	575.299	2	692.373	y5	1
1470	IMMT	Q16891	MIC60_HUMAN	LSEQELQFR	575.299	2	563.33	y4	1
1471	PON2	Q15165	PON2_HUMAN	NTVEIFK	425.737	2	736.424	y6	1
1472	PON2	Q15165	PON2_HUMAN	NTVEIFK	425.737	2	536.308	y4	1
1473	PON2	Q15165	PON2_HUMAN	NTVEIFK	425.737	2	407.265	y3	1
1474	PON2	Q15165	PON2_HUMAN	FEEAENSLLHLK	477.249	3	953.541	y8	1
1475	PON2	Q15165	PON2_HUMAN	FEEAENSLLHLK	477.249	3	824.499	y7	1
1476	PON2	Q15165	PON2_HUMAN	FEEAENSLLHLK	477.249	3	510.34	y4	1
1477	PON2	Q15165	PON2_HUMAN	FEEAENSLLHLK	477.249	3	397.256	y3	1
1478	PON2	Q15165	PON2_HUMAN	VVAEGFDSANGINISPDDK	974.96	2	788.378	y7	1
1479	PON2	Q15165	PON2_HUMAN	VVAEGFDSANGINISPDDK	974.96	2	561.251	y5	1
1480	PON2	Q15165	PON2_HUMAN	VVAEGFDSANGINISPDDK	974.96	2	474.219	y4	1
1481	PON2	Q15165	PON2_HUMAN	YIYVADILAHEIHVLEK	507.281	4	1004.55	y8	1
1482	PON2	Q15165	PON2_HUMAN	YIYVADILAHEIHVLEK	507.281	4	793.949	y14	2
1483	PON2	Q15165	PON2_HUMAN	YIYVADILAHEIHVLEK	507.281	4	744.414	y13	2
1484	PON2	Q15165	PON2_HUMAN	LFVYDPNNPPSSEVLR	923.97	2	1324.65	y12	1
1485	PON2	Q15165	PON2_HUMAN	LFVYDPNNPPSSEVLR	923.97	2	1209.62	y11	1
1486	PON2	Q15165	PON2_HUMAN	LFVYDPNNPPSSEVLR	923.97	2	884.484	y8	1
1487	PON2	Q15165	PON2_HUMAN	LFVYDPNNPPSSEVLR	923.97	2	787.431	y7	1
1488	POR	P16435	NCPR_HUMAN	IQTLTSSVR	502.79	2	763.431	y7	1
1489	POR	P16435	NCPR_HUMAN	IQTLTSSVR	502.79	2	662.383	y6	1
1490	POR	P16435	NCPR_HUMAN	NPFLAAVTTNR	602.328	2	845.484	y8	1
1491	POR	P16435	NCPR_HUMAN	NPFLAAVTTNR	602.328	2	732.4	y7	1
1492	PRSS56	P0CW18	PRS56_HUMAN	GEQAEEVPVNR	614.302	2	913.474	y8	1
1493	PRSS56	P0CW18	PRS56_HUMAN	GEQAEEVPVNR	614.302	2	842.437	y7	1
1494	PRSS56	P0CW18	PRS56_HUMAN	GEQAEEVPVNR	614.302	2	713.394	y6	1
1495	PRSS56	P0CW18	PRS56_HUMAN	GEQAEEVPVNR	614.302	2	584.351	y5	1
1496	PRSS56	P0CW18	PRS56_HUMAN	GEQAEEVPVNR	614.302	2	485.283	y4	1
1497	PRSS56	P0CW18	PRS56_HUMAN	LAPALALPAPALR	637.403	2	921.588	y9	1
1498	PRSS56	P0CW18	PRS56_HUMAN	LAPALALPAPALR	637.403	2	808.504	y8	1
1499	PRSS56	P0CW18	PRS56_HUMAN	LAPALALPAPALR	637.403	2	737.467	y7	1
1500	PRSS56	P0CW18	PRS56_HUMAN	LAPALALPAPALR	637.403	2	624.383	y6	1
1501	PRSS56	P0CW18	PRS56_HUMAN	LAPALALPAPALR	637.403	2	353.218	b4	1
1502	ALG1	Q9BT22	ALG1_HUMAN	IQIVGLTELQSLAVGPR	897.528	2	1439.82	y14	1
1503	ALG1	Q9BT22	ALG1_HUMAN	IQIVGLTELQSLAVGPR	897.528	2	1340.75	y13	1
1504	ALG1	Q9BT22	ALG1_HUMAN	IQIVGLTELQSLAVGPR	897.528	2	1069.6	y10	1
1505	ALG1	Q9BT22	ALG1_HUMAN	EDLADNWHIR	423.539	3	456.228	y7	2
1506	ALG1	Q9BT22	ALG1_HUMAN	EDLADNWHIR	423.539	3	420.709	y6	2
1507	ALG1	Q9BT22	ALG1_HUMAN	AVTVYDKPASFFK	491.598	3	1102.56	y9	1
1508	ALG1	Q9BT22	ALG1_HUMAN	AVTVYDKPASFFK	491.598	3	939.493	y8	1
1509	ALG1	Q9BT22	ALG1_HUMAN	AVTVYDKPASFFK	491.598	3	551.782	y9	2
1510	ALG1	Q9BT22	ALG1_HUMAN	ETPLDLQHR	554.791	2	878.484	y7	1
1511	ALG1	Q9BT22	ALG1_HUMAN	ETPLDLQHR	554.791	2	553.321	y4	1
1512	ALG1	Q9BT22	ALG1_HUMAN	ETPLDLQHR	554.791	2	440.236	y3	1
1513	ALG1	Q9BT22	ALG1_HUMAN	DAGSGLVTR	438.233	2	689.394	y7	1
1514	ALG1	Q9BT22	ALG1_HUMAN	DAGSGLVTR	438.233	2	545.341	y5	1
1515	ALG1	Q9BT22	ALG1_HUMAN	DAGSGLVTR	438.233	2	375.235	y3	1
1516	ARF4	P18085	ARF4_HUMAN	ILMVGLDAAGK	544.313	2	974.534	y10	1
1517	ARF4	P18085	ARF4_HUMAN	ILMVGLDAAGK	544.313	2	861.45	y9	1
1518	ARF4	P18085	ARF4_HUMAN	ILMVGLDAAGK	544.313	2	730.409	y8	1
1519	ARF4	P18085	ARF4_HUMAN	ILMVGLDAAGK	544.313	2	631.341	y7	1
1520	ARF4	P18085	ARF4_HUMAN	ILMVGLDAAGK	552.31	2	877.445	y9	1
1521	ARF4	P18085	ARF4_HUMAN	ILMVGLDAAGK	552.31	2	730.409	y8	1
1522	ARF4	P18085	ARF4_HUMAN	ILMVGLDAAGK	552.31	2	631.341	y7	1
1523	ARF4	P18085	ARF4_HUMAN	ILMVGLDAAGK	552.31	2	374.211	b3	1
1524	ARF4	P18085	ARF4_HUMAN	IQEVADELQK	586.812	2	931.473	y8	1
1525	ARF4	P18085	ARF4_HUMAN	IQEVADELQK	586.812	2	703.362	y6	1
1526	ARF4	P18085	ARF4_HUMAN	IQEVADELQK	586.812	2	371.193	b3	1
1527	ARF4	P18085	ARF4_HUMAN	DAVLLLFANK	552.327	2	818.513	y7	1
1528	ARF4	P18085	ARF4_HUMAN	DAVLLLFANK	552.327	2	705.429	y6	1
1529	ARF4	P18085	ARF4_HUMAN	DAVLLLFANK	552.327	2	592.345	y5	1
1530	ARF4	P18085	ARF4_HUMAN	DAVLLLFANK	552.327	2	479.261	y4	1
1531	ARF4	P18085	ARF4_HUMAN	DAVLLLFANK	552.327	2	286.14	b3	1
1532	ARL1	P40616	ARL1_HUMAN	ILILGLDGAGK	535.334	2	956.578	y10	1
1533	ARL1	P40616	ARL1_HUMAN	ILILGLDGAGK	535.334	2	843.493	y9	1
1534	ARL1	P40616	ARL1_HUMAN	ILILGLDGAGK	535.334	2	730.409	y8	1
1535	ARL1	P40616	ARL1_HUMAN	ILILGLDGAGK	535.334	2	617.325	y7	1
1536	ARL1	P40616	ARL1_HUMAN	ILILGLDGAGK	535.334	2	340.259	b3	1
1537	ARL1	P40616	ARL1_HUMAN	AILVVFANK	487.805	2	790.482	y7	1
1538	ARL1	P40616	ARL1_HUMAN	AILVVFANK	487.805	2	677.398	y6	1
1539	ARL1	P40616	ARL1_HUMAN	AILVVFANK	487.805	2	578.33	y5	1
1540	ARL1	P40616	ARL1_HUMAN	AILVVFANK	487.805	2	479.261	y4	1
1541	ARL1	P40616	ARL1_HUMAN	AILVVFANK	487.805	2	298.213	b3	1
1542	ARL1	P40616	ARL1_HUMAN	GTGLDEAMEWLVETLK	896.445	2	1463.71	y12	1
1543	ARL1	P40616	ARL1_HUMAN	GTGLDEAMEWLVETLK	896.445	2	1219.64	y10	1
1544	ARL1	P40616	ARL1_HUMAN	GTGLDEAMEWLVETLK	896.445	2	1148.6	y9	1
1545	ARL1	P40616	ARL1_HUMAN	GTGLDEAMEWLVETLK	896.445	2	490.287	y4	1
1546	ARL1	P40616	ARL1_HUMAN	GTGLDEAMEWLVETLK	603.298	3	1017.56	y8	1
1547	ARL1	P40616	ARL1_HUMAN	GTGLDEAMEWLVETLK	603.298	3	888.519	y7	1
1548	ARL1	P40616	ARL1_HUMAN	GTGLDEAMEWLVETLK	603.298	3	702.44	y6	1
1549	ARL1	P40616	ARL1_HUMAN	GTGLDEAMEWLVETLK	603.298	3	589.356	y5	1
1550	ARL1	P40616	ARL1_HUMAN	GTGLDEAMEWLVETLK	603.298	3	490.287	y4	1
1551	AFG3L2	Q9Y4W6	AFG32_HUMAN	GAILTGPPGTGK	534.806	2	827.462	y9	1
1552	AFG3L2	Q9Y4W6	AFG32_HUMAN	GAILTGPPGTGK	534.806	2	714.378	y8	1
1553	AFG3L2	Q9Y4W6	AFG32_HUMAN	GAILTGPPGTGK	534.806	2	613.33	y7	1
1554	AFG3L2	Q9Y4W6	AFG32_HUMAN	GAILTGPPGTGK	534.806	2	556.309	y6	1
1555	AFG3L2	Q9Y4W6	AFG32_HUMAN	GAILTGPPGTGK	534.806	2	242.15	b3	1
1556	AFG3L2	Q9Y4W6	AFG32_HUMAN	VSEEIFFGR	542.277	2	984.479	y8	1
1557	AFG3L2	Q9Y4W6	AFG32_HUMAN	VSEEIFFGR	542.277	2	897.446	y7	1
1558	AFG3L2	Q9Y4W6	AFG32_HUMAN	VSEEIFFGR	542.277	2	768.404	y6	1
1559	AFG3L2	Q9Y4W6	AFG32_HUMAN	VSEEIFFGR	542.277	2	639.361	y5	1
1560	AFG3L2	Q9Y4W6	AFG32_HUMAN	VSEEIFFGR	542.277	2	526.277	y4	1
1561	AFG3L2	Q9Y4W6	AFG32_HUMAN	ITTGAQDDLR	545.28	2	976.469	y9	1
1562	AFG3L2	Q9Y4W6	AFG32_HUMAN	ITTGAQDDLR	545.28	2	875.422	y8	1
1563	AFG3L2	Q9Y4W6	AFG32_HUMAN	ITTGAQDDLR	545.28	2	774.374	y7	1
1564	AFG3L2	Q9Y4W6	AFG32_HUMAN	VGQISFDLPR	566.311	2	1032.55	y9	1
1565	AFG3L2	Q9Y4W6	AFG32_HUMAN	VGQISFDLPR	566.311	2	847.467	y7	1
1566	AFG3L2	Q9Y4W6	AFG32_HUMAN	VGQISFDLPR	566.311	2	385.256	y3	1
1567	AFG3L2	Q9Y4W6	AFG32_HUMAN	VGQISFDLPR	566.311	2	285.156	b3	1
1568	AFG3L2	Q9Y4W6	AFG32_HUMAN	VALLLLEK	449.802	2	728.492	y6	1
1569	AFG3L2	Q9Y4W6	AFG32_HUMAN	VALLLLEK	449.802	2	615.408	y5	1
1570	AFG3L2	Q9Y4W6	AFG32_HUMAN	VALLLLEK	449.802	2	502.324	y4	1
1571	AFG3L2	Q9Y4W6	AFG32_HUMAN	VALLLLEK	449.802	2	389.239	y3	1
1572	ACSL3	O95573	ACSL3_HUMAN	EVLNEEDEVQPNGK	800.87	2	1259.54	y11	1
1573	ACSL3	O95573	ACSL3_HUMAN	EVLNEEDEVQPNGK	800.87	2	1145.5	y10	1
1574	ACSL3	O95573	ACSL3_HUMAN	EVLNEEDEVQPNGK	800.87	2	1016.45	y9	1
1575	ACSL3	O95573	ACSL3_HUMAN	EVLNEEDEVQPNGK	800.87	2	887.411	y8	1
1576	ACSL3	O95573	ACSL3_HUMAN	IGYSSPQTLADQSSK	791.391	2	1248.61	y12	1
1577	ACSL3	O95573	ACSL3_HUMAN	IGYSSPQTLADQSSK	791.391	2	1161.57	y11	1
1578	ACSL3	O95573	ACSL3_HUMAN	IGYSSPQTLADQSSK	791.391	2	849.431	y8	1
1579	ACSL3	O95573	ACSL3_HUMAN	IGYSSPQTLADQSSK	791.391	2	635.299	y6	1
1580	ACSL3	O95573	ACSL3_HUMAN	SLLGGNIR	415.248	2	629.373	y6	1
1581	ACSL3	O95573	ACSL3_HUMAN	SLLGGNIR	415.248	2	516.289	y5	1
1582	ACSL3	O95573	ACSL3_HUMAN	SLLGGNIR	415.248	2	459.267	y4	1
1583	ACSL3	O95573	ACSL3_HUMAN	LQAGEYVSLGK	582.817	2	923.483	y9	1
1584	ACSL3	O95573	ACSL3_HUMAN	LQAGEYVSLGK	582.817	2	852.446	y8	1
1585	ACSL3	O95573	ACSL3_HUMAN	LQAGEYVSLGK	582.817	2	666.382	y6	1
1586	ACSL3	O95573	ACSL3_HUMAN	LQAGEYVSLGK	582.817	2	404.25	y4	1
1587	ACSL3	O95573	ACSL3_HUMAN	LSPEPWTPETGLVTDAFK	994.504	2	1177.61	y11	1
1588	ACSL3	O95573	ACSL3_HUMAN	LSPEPWTPETGLVTDAFK	994.504	2	581.293	y5	1
1589	ACSL4	O60488	ACSL4_HUMAN	SVTHFDSLAVIDIPGADTLDK	738.714	3	816.41	y8	1
1590	ACSL4	O60488	ACSL4_HUMAN	SVTHFDSLAVIDIPGADTLDK	738.714	3	958.463	b9	1
1591	ACSL4	O60488	ACSL4_HUMAN	SVTHFDSLAVIDIPGADTLDK	738.714	3	1057.53	b10	1
1592	ACSL4	O60488	ACSL4_HUMAN	IGYSSPLTLSDQSSK	791.902	2	1249.63	y12	1
1593	ACSL4	O60488	ACSL4_HUMAN	IGYSSPLTLSDQSSK	791.902	2	1075.56	y10	1
1594	ACSL4	O60488	ACSL4_HUMAN	IGYSSPLTLSDQSSK	791.902	2	865.426	y8	1
1595	ACSL4	O60488	ACSL4_HUMAN	LQAGEYVSLGK	582.817	2	923.483	y9	1
1596	ACSL4	O60488	ACSL4_HUMAN	LQAGEYVSLGK	582.817	2	852.446	y8	1
1597	ACSL4	O60488	ACSL4_HUMAN	LQAGEYVSLGK	582.817	2	503.319	y5	1
1598	ACSL4	O60488	ACSL4_HUMAN	LQAGEYVSLGK	582.817	2	404.25	y4	1
1599		P04114	APOB_HUMAN	GFEPTLEALFGK	654.845	2	975.551	y9	1
1600		P04114	APOB_HUMAN	GFEPTLEALFGK	654.845	2	777.451	y7	1
1601		P04114	APOB_HUMAN	GFEPTLEALFGK	654.845	2	664.366	y6	1
1602		P04114	APOB_HUMAN	GFEPTLEALFGK	654.845	2	535.324	y5	1
1603		P04114	APOB_HUMAN	FIIPSPK	401.247	2	654.418	y6	1
1604		P04114	APOB_HUMAN	FIIPSPK	401.247	2	541.334	y5	1
1605		P04114	APOB_HUMAN	FIIPSPK	401.247	2	428.25	y4	1
1606		P04114	APOB_HUMAN	TEVIPPLIENR	640.864	2	838.478	y7	1
1607		P04114	APOB_HUMAN	TEVIPPLIENR	640.864	2	741.425	y6	1
1608		P04114	APOB_HUMAN	TEVIPPLIENR	640.864	2	419.743	y7	2
1609		P04114	APOB_HUMAN	YENYELTLK	586.795	2	1009.52	y8	1
1610		P04114	APOB_HUMAN	YENYELTLK	586.795	2	880.477	y7	1
1611		P04114	APOB_HUMAN	YENYELTLK	586.795	2	766.435	y6	1
1612		P04114	APOB_HUMAN	YENYELTLK	586.795	2	603.371	y5	1
1613		P04114	APOB_HUMAN	YENYELTLK	586.795	2	361.245	y3	1
1614		P04114	APOB_HUMAN	LDNIYSSDK	527.756	2	941.421	y8	1
1615		P04114	APOB_HUMAN	LDNIYSSDK	527.756	2	826.394	y7	1
1616		P04114	APOB_HUMAN	LDNIYSSDK	527.756	2	599.267	y5	1
1617		P04114	APOB_HUMAN	LDNIYSSDK	527.756	2	436.204	y4	1
1618		P04114	APOB_HUMAN	ENFAGEATLQR	618.304	2	992.516	y9	1
1619		P04114	APOB_HUMAN	ENFAGEATLQR	618.304	2	845.448	y8	1
1620		P04114	APOB_HUMAN	ENFAGEATLQR	618.304	2	774.41	y7	1
1621	CPT1A	P50416	CPT1A_HUMAN	IDPSLGIIAK	513.813	2	798.508	y8	1
1622	CPT1A	P50416	CPT1A_HUMAN	IDPSLGIIAK	513.813	2	701.456	y7	1
1623	CPT1A	P50416	CPT1A_HUMAN	IDPSLGIIAK	513.813	2	614.424	y6	1
1624	CPT1A	P50416	CPT1A_HUMAN	IDPSLGIIAK	513.813	2	501.34	y5	1
1625	CPT1A	P50416	CPT1A_HUMAN	IDPSLGIIAK	513.813	2	399.758	y8	2
1626	CPT1A	P50416	CPT1A_HUMAN	ILDNTSEPQPGEAR	763.876	2	1300.58	y12	1
1627	CPT1A	P50416	CPT1A_HUMAN	ILDNTSEPQPGEAR	763.876	2	1071.51	y10	1
1628	CPT1A	P50416	CPT1A_HUMAN	ILDNTSEPQPGEAR	763.876	2	970.459	y9	1
1629	CPT1A	P50416	CPT1A_HUMAN	ILDNTSEPQPGEAR	763.876	2	883.427	y8	1
1630	CPT1A	P50416	CPT1A_HUMAN	ILDNTSEPQPGEAR	763.876	2	529.273	y5	1
1631	CPT1A	P50416	CPT1A_HUMAN	LAALTAGDR	444.251	2	774.41	y8	1
1632	CPT1A	P50416	CPT1A_HUMAN	LAALTAGDR	444.251	2	632.336	y6	1
1633	CPT1A	P50416	CPT1A_HUMAN	LAALTAGDR	444.251	2	519.252	y5	1
1634	CPT1A	P50416	CPT1A_HUMAN	LAALTAGDR	444.251	2	256.166	b3	1
1635	CPT1A	P50416	CPT1A_HUMAN	SFTFVVFK	487.771	2	740.434	y6	1
1636	CPT1A	P50416	CPT1A_HUMAN	SFTFVVFK	487.771	2	639.386	y5	1
1637	CPT1A	P50416	CPT1A_HUMAN	SFTFVVFK	487.771	2	492.318	y4	1
1638	CPT1A	P50416	CPT1A_HUMAN	SFTFVVFK	487.771	2	393.25	y3	1
1639	CPT1A	P50416	CPT1A_HUMAN	GDINPNIPYPTR	678.849	2	957.515	y8	1
1640	CPT1A	P50416	CPT1A_HUMAN	GDINPNIPYPTR	678.849	2	633.335	y5	1
1641	CPT1A	P50416	CPT1A_HUMAN	TSPDAFVQLALQLAHYK	634.676	3	1056.62	y9	1
1642	CPT1A	P50416	CPT1A_HUMAN	TSPDAFVQLALQLAHYK	634.676	3	943.536	y8	1
1643	CPT1A	P50416	CPT1A_HUMAN	TSPDAFVQLALQLAHYK	634.676	3	872.499	y7	1
1644	CPT1A	P50416	CPT1A_HUMAN	TSPDAFVQLALQLAHYK	634.676	3	518.272	y4	1
1645	CPT1A	P50416	CPT1A_HUMAN	TSPDAFVQLALQLAHYK	634.676	3	447.235	y3	1
1646	CPT1A	P50416	CPT1A_HUMAN	YLAVESPFLK	583.826	2	890.498	y8	1
1647	CPT1A	P50416	CPT1A_HUMAN	YLAVESPFLK	583.826	2	720.393	y6	1
1648	CPT1A	P50416	CPT1A_HUMAN	YLAVESPFLK	583.826	2	591.35	y5	1
1649	CPT1A	P50416	CPT1A_HUMAN	YLAVESPFLK	583.826	2	504.318	y4	1
1650	ESYT2	A0FGR8	ESYT2_HUMAN	ITVPLVSEVQIAQLR	833.499	2	1352.79	y12	1
1651	ESYT2	A0FGR8	ESYT2_HUMAN	ITVPLVSEVQIAQLR	833.499	2	1142.65	y10	1
1652	ESYT2	A0FGR8	ESYT2_HUMAN	ITVPLVSEVQIAQLR	833.499	2	728.441	y6	1
1653	ESYT2	A0FGR8	ESYT2_HUMAN	VGNQIFQSR	524.78	2	949.485	y8	1
1654	ESYT2	A0FGR8	ESYT2_HUMAN	VGNQIFQSR	524.78	2	778.421	y6	1
1655	ESYT2	A0FGR8	ESYT2_HUMAN	VGNQIFQSR	524.78	2	650.362	y5	1
1656	ESYT2	A0FGR8	ESYT2_HUMAN	AQPPEAGPQGLHDLGR	548.609	3	673.844	y13	2
1657	ESYT2	A0FGR8	ESYT2_HUMAN	AQPPEAGPQGLHDLGR	548.609	3	560.797	y11	2
1658	ESYT2	A0FGR8	ESYT2_HUMAN	AQPPEAGPQGLHDLGR	548.609	3	481.916	y14	3
1659	ESYT2	A0FGR8	ESYT2_HUMAN	LLVPLVPDLQDVAQLR	597.024	3	1154.62	y10	1
1660	ESYT2	A0FGR8	ESYT2_HUMAN	LLVPLVPDLQDVAQLR	597.024	3	829.453	y7	1
1661	ESYT2	A0FGR8	ESYT2_HUMAN	LLVPLVPDLQDVAQLR	597.024	3	701.394	y6	1
1662	ESYT2	A0FGR8	ESYT2_HUMAN	LLVPLVPDLQDVAQLR	597.024	3	586.367	y5	1
1663	ESYT2	A0FGR8	ESYT2_HUMAN	LLVPLVPDLQDVAQLR	597.024	3	487.299	y4	1
1664	ESYT2	A0FGR8	ESYT2_HUMAN	ALTLGALTLPLAR	655.414	2	1024.65	y10	1
1665	ESYT2	A0FGR8	ESYT2_HUMAN	ALTLGALTLPLAR	655.414	2	911.567	y9	1
1666	ESYT2	A0FGR8	ESYT2_HUMAN	ALTLGALTLPLAR	655.414	2	783.509	y7	1
1667	ESYT2	A0FGR8	ESYT2_HUMAN	ALTLGALTLPLAR	655.414	2	670.425	y6	1
1668	FAR1	Q8WVX9	FACR1_HUMAN	NVLLTGATGFLGK	645.874	2	851.462	y9	1
1669	FAR1	Q8WVX9	FACR1_HUMAN	NVLLTGATGFLGK	645.874	2	750.414	y8	1
1670	FAR1	Q8WVX9	FACR1_HUMAN	NVLLTGATGFLGK	645.874	2	327.203	b3	1
1671	FAR1	Q8WVX9	FACR1_HUMAN	IIAINSELTQPK	663.885	2	1100.59	y10	1
1672	FAR1	Q8WVX9	FACR1_HUMAN	IIAINSELTQPK	663.885	2	1029.56	y9	1
1673	FAR1	Q8WVX9	FACR1_HUMAN	IIAINSELTQPK	663.885	2	802.431	y7	1
1674	FAR1	Q8WVX9	FACR1_HUMAN	IIAINSELTQPK	663.885	2	298.213	b3	1
1675	FAR1	Q8WVX9	FACR1_HUMAN	HIDEVVYPPPVDPK	535.615	3	749.419	y7	1
1676	FAR1	Q8WVX9	FACR1_HUMAN	HIDEVVYPPPVDPK	535.615	3	652.366	y6	1
1677	FAR1	Q8WVX9	FACR1_HUMAN	HIDEVVYPPPVDPK	535.615	3	594.288	b5	1
1678	FAR1	Q8WVX9	FACR1_HUMAN	HIDEVVYPPPVDPK	535.615	3	693.357	b6	1
1679	FAR1	Q8WVX9	FACR1_HUMAN	ALAEYVVQQEGAK	703.37	2	1221.61	y11	1
1680	FAR1	Q8WVX9	FACR1_HUMAN	ALAEYVVQQEGAK	703.37	2	858.468	y8	1
1681	FAR1	Q8WVX9	FACR1_HUMAN	APAFLYDIYLR	671.364	2	1173.63	y9	1
1682	FAR1	Q8WVX9	FACR1_HUMAN	APAFLYDIYLR	671.364	2	1102.59	y8	1
1683	FAR1	Q8WVX9	FACR1_HUMAN	APAFLYDIYLR	671.364	2	955.525	y7	1
1684	FAR1	Q8WVX9	FACR1_HUMAN	APAFLYDIYLR	671.364	2	564.35	y4	1
1685	HACD3	Q9P035	HACD3_HUMAN	VELSDVQNPAISITENVLHFK	785.085	3	1468.82	y13	1
1686	HACD3	Q9P035	HACD3_HUMAN	VELSDVQNPAISITENVLHFK	785.085	3	1187.64	y10	1
1687	HACD3	Q9P035	HACD3_HUMAN	VELSDVQNPAISITENVLHFK	785.085	3	544.324	y4	1
1688	HACD3	Q9P035	HACD3_HUMAN	VELSDVQNPAISITENVLHFK	785.085	3	431.24	y3	1
1689	HACD3	Q9P035	HACD3_HUMAN	QVNITVQK	465.274	2	702.414	y6	1
1690	HACD3	Q9P035	HACD3_HUMAN	QVNITVQK	465.274	2	475.287	y4	1
1691	HACD3	Q9P035	HACD3_HUMAN	VSQWWER	495.743	2	891.411	y6	1
1692	HACD3	Q9P035	HACD3_HUMAN	VSQWWER	495.743	2	804.379	y5	1
1693	HACD3	Q9P035	HACD3_HUMAN	VSQWWER	495.743	2	676.32	y4	1
1694	HACD3	Q9P035	HACD3_HUMAN	VSQWWER	495.743	2	490.241	y3	1
1695	HACD3	Q9P035	HACD3_HUMAN	RPLFLAPDFDR	449.579	3	649.294	y5	1
1696	HACD3	Q9P035	HACD3_HUMAN	RPLFLAPDFDR	449.579	3	325.151	y5	2
1697	HACD3	Q9P035	HACD3_HUMAN	RPLFLAPDFDR	449.579	3	514.314	b4	1
1698	HACD3	Q9P035	HACD3_HUMAN	RPLFLAPDFDR	449.579	3	627.398	b5	1
1699	HACD3	Q9P035	HACD3_HUMAN	RPLFLAPDFDR	449.579	3	698.435	b6	1
1700	HACD3	Q9P035	HACD3_HUMAN	LESEGSPETLTNLR	773.391	2	1303.65	y12	1
1701	HACD3	Q9P035	HACD3_HUMAN	LESEGSPETLTNLR	773.391	2	1087.57	y10	1
1702	HACD3	Q9P035	HACD3_HUMAN	LESEGSPETLTNLR	773.391	2	943.521	y8	1
1703	HACD3	Q9P035	HACD3_HUMAN	LESEGSPETLTNLR	773.391	2	717.425	y6	1
1704	HACD3	Q9P035	HACD3_HUMAN	FSFTLPYPVK	599.829	2	1051.58	y9	1
1705	HACD3	Q9P035	HACD3_HUMAN	FSFTLPYPVK	599.829	2	964.55	y8	1
1706	HACD3	Q9P035	HACD3_HUMAN	FSFTLPYPVK	599.829	2	817.482	y7	1
1707	HACD3	Q9P035	HACD3_HUMAN	FSFTLPYPVK	599.829	2	603.35	y5	1
1708	HACD3	Q9P035	HACD3_HUMAN	FSFTLPYPVK	599.829	2	343.234	y3	1
1709	PGRMC1	O00264	PGRC1_HUMAN	DFTPAELR	474.743	2	686.383	y6	1
1710	PGRMC1	O00264	PGRC1_HUMAN	DFTPAELR	474.743	2	585.335	y5	1
1711	PGRMC1	O00264	PGRC1_HUMAN	DFTPAELR	474.743	2	293.171	y5	2
1712	PGRMC1	O00264	PGRC1_HUMAN	DFTPAELR	474.743	2	364.15	b3	1
1713	PGRMC1	O00264	PGRC1_HUMAN	FDGVQDPR	467.225	2	786.374	y7	1
1714	PGRMC1	O00264	PGRC1_HUMAN	FDGVQDPR	467.225	2	671.347	y6	1
1715	PGRMC1	O00264	PGRC1_HUMAN	FDGVQDPR	467.225	2	515.257	y4	1
1716	PGRMC1	O00264	PGRC1_HUMAN	FDGVQDPR	467.225	2	320.124	b3	1
1717	PGRMC1	O00264	PGRC1_HUMAN	FYGPEGPYGVFAGR	758.865	2	1206.59	y12	1
1718	PGRMC1	O00264	PGRC1_HUMAN	FYGPEGPYGVFAGR	758.865	2	923.473	y9	1
1719	PGRMC1	O00264	PGRC1_HUMAN	FYGPEGPYGVFAGR	758.865	2	606.336	y6	1
1720	PHB	P35232	PHB_HUMAN	NVPVITGSK	457.769	2	701.419	y7	1
1721	PHB	P35232	PHB_HUMAN	NVPVITGSK	457.769	2	604.366	y6	1
1722	PHB	P35232	PHB_HUMAN	NVPVITGSK	457.769	2	505.298	y5	1
1723	PHB	P35232	PHB_HUMAN	NVPVITGSK	457.769	2	392.214	y4	1
1724	PHB	P35232	PHB_HUMAN	NVPVITGSK	457.769	2	351.213	y7	2
1725	PHB	P35232	PHB_HUMAN	DLQNVNITLR	593.333	2	829.489	y7	1
1726	PHB	P35232	PHB_HUMAN	DLQNVNITLR	593.333	2	715.446	y6	1
1727	PHB	P35232	PHB_HUMAN	DLQNVNITLR	593.333	2	616.378	y5	1
1728	PHB	P35232	PHB_HUMAN	DLQNVNITLR	593.333	2	389.251	y3	1
1729	PHB	P35232	PHB_HUMAN	IFTSIGEDYDER	722.833	2	1184.51	y10	1
1730	PHB	P35232	PHB_HUMAN	IFTSIGEDYDER	722.833	2	1083.46	y9	1
1731	PHB	P35232	PHB_HUMAN	IFTSIGEDYDER	722.833	2	582.252	y4	1
1732	PHB	P35232	PHB_HUMAN	VLPSITTEILK	607.374	2	1001.59	y9	1
1733	PHB	P35232	PHB_HUMAN	VLPSITTEILK	607.374	2	904.535	y8	1
1734	PHB	P35232	PHB_HUMAN	VLPSITTEILK	607.374	2	817.503	y7	1
1735	PHB	P35232	PHB_HUMAN	VLPSITTEILK	607.374	2	704.419	y6	1
1736	PHB	P35232	PHB_HUMAN	VLPSITTEILK	607.374	2	501.298	y9	2
1737	PHB	P35232	PHB_HUMAN	FDAGELITQR	575.299	2	1002.52	y9	1
1738	PHB	P35232	PHB_HUMAN	FDAGELITQR	575.299	2	887.495	y8	1
1739	PHB	P35232	PHB_HUMAN	FDAGELITQR	575.299	2	630.393	y5	1
1740	PHB	P35232	PHB_HUMAN	FDAGELITQR	575.299	2	517.309	y4	1
1741	PHB	P35232	PHB_HUMAN	QVSDDLTER	531.757	2	835.379	y7	1
1742	PHB	P35232	PHB_HUMAN	QVSDDLTER	531.757	2	748.347	y6	1
1743	PHB	P35232	PHB_HUMAN	QVSDDLTER	531.757	2	518.293	y4	1
1744	PHB	P35232	PHB_HUMAN	QVSDDLTER	531.757	2	405.209	y3	1
1745	PHB	P35232	PHB_HUMAN	AAIISAEGDSK	531.277	2	919.473	y9	1
1746	PHB	P35232	PHB_HUMAN	AAIISAEGDSK	531.277	2	806.389	y8	1
1747	PHB	P35232	PHB_HUMAN	AAIISAEGDSK	531.277	2	693.305	y7	1
1748	PHB	P35232	PHB_HUMAN	AAIISAEGDSK	531.277	2	606.273	y6	1
1749	PHGDH	O43175	SERA_HUMAN	ILQDGGLQVVEK	649.869	2	944.505	y9	1
1750	PHGDH	O43175	SERA_HUMAN	ILQDGGLQVVEK	649.869	2	829.478	y8	1
1751	PHGDH	O43175	SERA_HUMAN	ILQDGGLQVVEK	649.869	2	474.292	y4	1
1752	PHGDH	O43175	SERA_HUMAN	VTADVINAAEK	565.806	2	1031.54	y10	1
1753	PHGDH	O43175	SERA_HUMAN	VTADVINAAEK	565.806	2	930.489	y9	1
1754	PHGDH	O43175	SERA_HUMAN	VTADVINAAEK	565.806	2	744.425	y7	1
1755	PHGDH	O43175	SERA_HUMAN	AGTGVDNVDLEAATR	744.868	2	1103.53	y10	1
1756	PHGDH	O43175	SERA_HUMAN	AGTGVDNVDLEAATR	744.868	2	775.394	y7	1
1757	PHGDH	O43175	SERA_HUMAN	AGTGVDNVDLEAATR	744.868	2	660.368	y6	1
1758	PHGDH	O43175	SERA_HUMAN	GGIVDEGALLR	550.309	2	872.484	y8	1
1759	PHGDH	O43175	SERA_HUMAN	GGIVDEGALLR	550.309	2	773.415	y7	1
1760	PHGDH	O43175	SERA_HUMAN	GGIVDEGALLR	550.309	2	658.388	y6	1
1761	PHGDH	O43175	SERA_HUMAN	GGIVDEGALLR	550.309	2	529.346	y5	1
1762	PHGDH	O43175	SERA_HUMAN	GTIQVITQGTSLK	673.388	2	1074.62	y10	1
1763	PHGDH	O43175	SERA_HUMAN	GTIQVITQGTSLK	673.388	2	946.557	y9	1
1764	PHGDH	O43175	SERA_HUMAN	GTIQVITQGTSLK	673.388	2	847.488	y8	1
1765	PHGDH	O43175	SERA_HUMAN	GTIQVITQGTSLK	673.388	2	734.404	y7	1
1766	PHGDH	O43175	SERA_HUMAN	GTIQVITQGTSLK	673.388	2	505.298	y5	1
1767	PHGDH	O43175	SERA_HUMAN	DLPLLLFR	493.805	2	758.492	y6	1
1768	PHGDH	O43175	SERA_HUMAN	DLPLLLFR	493.805	2	661.44	y5	1
1769	PHGDH	O43175	SERA_HUMAN	DLPLLLFR	493.805	2	548.355	y4	1
1770	PHGDH	O43175	SERA_HUMAN	DLPLLLFR	493.805	2	435.271	y3	1
1771	PHGDH	O43175	SERA_HUMAN	DLPLLLFR	493.805	2	379.75	y6	2
1772	SEC61B	P60468	SC61B_HUMAN	TTSAGTGGMWR	562.761	2	922.42	y9	1
1773	SEC61B	P60468	SC61B_HUMAN	TTSAGTGGMWR	562.761	2	835.388	y8	1
1774	SEC61B	P60468	SC61B_HUMAN	TTSAGTGGMWR	562.761	2	707.329	y6	1
1775	SEC61B	P60468	SC61B_HUMAN	FYTEDSPGLK	578.78	2	1009.48	y9	1
1776	SEC61B	P60468	SC61B_HUMAN	FYTEDSPGLK	578.78	2	846.42	y8	1
1777	SEC61B	P60468	SC61B_HUMAN	FYTEDSPGLK	578.78	2	745.373	y7	1
1778	SEC61B	P60468	SC61B_HUMAN	FYTEDSPGLK	578.78	2	501.303	y5	1
1779	SEC61B	P60468	SC61B_HUMAN	FYTEDSPGLK	578.78	2	414.271	y4	1
1780	SRPRB	Q9Y5M8	SRPRB_HUMAN	SAAPSTLDSSSTAPAQLGK	894.952	2	1274.66	y13	1
1781	SRPRB	Q9Y5M8	SRPRB_HUMAN	SAAPSTLDSSSTAPAQLGK	894.952	2	1161.57	y12	1
1782	SRPRB	Q9Y5M8	SRPRB_HUMAN	SAAPSTLDSSSTAPAQLGK	894.952	2	684.404	y7	1
1783	SRPRB	Q9Y5M8	SRPRB_HUMAN	EFEFSQLPLK	619.327	2	961.535	y8	1
1784	SRPRB	Q9Y5M8	SRPRB_HUMAN	EFEFSQLPLK	619.327	2	832.493	y7	1
1785	SRPRB	Q9Y5M8	SRPRB_HUMAN	EFEFSQLPLK	619.327	2	685.424	y6	1
1786	SRPRB	Q9Y5M8	SRPRB_HUMAN	EFEFSQLPLK	619.327	2	357.25	y3	1
1787	SRPRB	Q9Y5M8	SRPRB_HUMAN	GDVGSADIQDLEK	673.825	2	1075.53	y10	1
1788	SRPRB	Q9Y5M8	SRPRB_HUMAN	GDVGSADIQDLEK	673.825	2	1018.51	y9	1
1789	SRPRB	Q9Y5M8	SRPRB_HUMAN	GDVGSADIQDLEK	673.825	2	931.473	y8	1
1790	SSR4	P51571	SSRD_HUMAN	VQNMALYADVGGK	683.345	2	1138.56	y11	1
1791	SSR4	P51571	SSRD_HUMAN	VQNMALYADVGGK	683.345	2	709.352	y7	1
1792	SSR4	P51571	SSRD_HUMAN	VQNMALYADVGGK	683.345	2	342.177	b3	1
1793	SSR4	P51571	SSRD_HUMAN	VQNMALYADVGGK	691.343	2	822.436	y8	1
1794	SSR4	P51571	SSRD_HUMAN	VQNMALYADVGGK	691.343	2	709.352	y7	1
1795	SSR4	P51571	SSRD_HUMAN	VQNMALYADVGGK	691.343	2	360.224	y4	1
1796	SSR4	P51571	SSRD_HUMAN	SAHAGTYEVR	545.767	2	724.362	y6	1
1797	SSR4	P51571	SSRD_HUMAN	SAHAGTYEVR	545.767	2	466.733	y8	2
1798	SSR4	P51571	SSRD_HUMAN	SAHAGTYEVR	545.767	2	296.135	b3	1
1799	SSR4	P51571	SSRD_HUMAN	SAHAGTYEVR	545.767	2	367.172	b4	1
1800	SSR4	P51571	SSRD_HUMAN	FFDEESYSLLR	703.335	2	1258.6	y10	1
1801	SSR4	P51571	SSRD_HUMAN	FFDEESYSLLR	703.335	2	1111.53	y9	1
1802	SSR4	P51571	SSRD_HUMAN	FFDEESYSLLR	703.335	2	996.5	y8	1
1803	SSR4	P51571	SSRD_HUMAN	FFDEESYSLLR	703.335	2	867.457	y7	1
1804	SSR4	P51571	SSRD_HUMAN	FFDEESYSLLR	703.335	2	738.414	y6	1
1805	SSR4	P51571	SSRD_HUMAN	NNEDISIIPPLFTVSVDHR	722.711	3	1267.68	y11	1
1806	SSR4	P51571	SSRD_HUMAN	NNEDISIIPPLFTVSVDHR	722.711	3	1170.63	y10	1
1807	SSR4	P51571	SSRD_HUMAN	NNEDISIIPPLFTVSVDHR	722.711	3	813.421	y7	1
1808	SSR4	P51571	SSRD_HUMAN	NNEDISIIPPLFTVSVDHR	722.711	3	634.343	y11	2
1809	SSR4	P51571	SSRD_HUMAN	NNEDISIIPPLFTVSVDHR	723.039	3	1267.68	y11	1
1810	SSR4	P51571	SSRD_HUMAN	NNEDISIIPPLFTVSVDHR	723.039	3	1170.63	y10	1
1811	SSR4	P51571	SSRD_HUMAN	NNEDISIIPPLFTVSVDHR	723.039	3	813.421	y7	1
1812	SSR4	P51571	SSRD_HUMAN	NNEDISIIPPLFTVSVDHR	723.039	3	634.343	y11	2
1813	SSR4	P51571	SSRD_HUMAN	NNEDISIIPPLFTVSVDHR	723.039	3	474.147	b4	1
1814	SSR1	P43307	SSRA_HUMAN	FLVGFTNK	463.261	2	778.446	y7	1
1815	SSR1	P43307	SSRA_HUMAN	FLVGFTNK	463.261	2	665.362	y6	1
1816	SSR1	P43307	SSRA_HUMAN	FLVGFTNK	463.261	2	509.272	y4	1
1817	SSR1	P43307	SSRA_HUMAN	FLVGFTNK	463.261	2	362.203	y3	1
1818	SSR1	P43307	SSRA_HUMAN	GTEDFIVESLDASFR	843.404	2	1136.59	y10	1
1819	SSR1	P43307	SSRA_HUMAN	GTEDFIVESLDASFR	843.404	2	1023.51	y9	1
1820	SSR1	P43307	SSRA_HUMAN	GTEDFIVESLDASFR	843.404	2	924.442	y8	1
1821	SSR1	P43307	SSRA_HUMAN	GTEDFIVESLDASFR	843.404	2	795.4	y7	1
1822	SSR1	P43307	SSRA_HUMAN	GTEDFIVESLDASFR	843.404	2	480.257	y4	1
1823	TMEM165	Q9HC07	TM165_HUMAN	NKEPPAPAQQLQPQPVAVQGPEPAR	883.137	3	1345.72	y13	1
1824	TMEM165	Q9HC07	TM165_HUMAN	NKEPPAPAQQLQPQPVAVQGPEPAR	883.137	3	1120.61	y11	1
1825	TMEM165	Q9HC07	TM165_HUMAN	NKEPPAPAQQLQPQPVAVQGPEPAR	883.137	3	924.49	y9	1
1826	TMEM165	Q9HC07	TM165_HUMAN	NKEPPAPAQQLQPQPVAVQGPEPAR	883.137	3	1302.68	b12	1
1827	TMEM165	Q9HC07	TM165_HUMAN	LLNGPGDVETGTSITVPQK	964.005	2	1160.62	y11	1
1828	TMEM165	Q9HC07	TM165_HUMAN	LLNGPGDVETGTSITVPQK	964.005	2	930.525	y9	1
1829	TMEM165	Q9HC07	TM165_HUMAN	LLNGPGDVETGTSITVPQK	964.005	2	764.896	y15	2
1830	TMEM165	Q9HC07	TM165_HUMAN	SQLTTIVLAAR	586.854	2	957.609	y9	1
1831	TMEM165	Q9HC07	TM165_HUMAN	SQLTTIVLAAR	586.854	2	844.525	y8	1
1832	TMEM165	Q9HC07	TM165_HUMAN	SQLTTIVLAAR	586.854	2	743.477	y7	1
1833	TMEM165	Q9HC07	TM165_HUMAN	SQLTTIVLAAR	586.854	2	529.346	y5	1
1834	TMEM161A	Q9NX61	T161A_HUMAN	WANGLSEEKPLSVPR	561.962	3	668.409	y6	1
1835	TMEM161A	Q9NX61	T161A_HUMAN	WANGLSEEKPLSVPR	561.962	3	713.88	y13	2
1836	TMEM161A	Q9NX61	T161A_HUMAN	QGWDWALPVAK	636.325	2	899.499	y8	1
1837	TMEM161A	Q9NX61	T161A_HUMAN	QGWDWALPVAK	636.325	2	784.472	y7	1
1838	TMEM161A	Q9NX61	T161A_HUMAN	QGWDWALPVAK	636.325	2	598.392	y6	1
1839	TMEM161A	Q9NX61	T161A_HUMAN	IAGALGGLLTPLFLR	756.469	2	1199.75	y11	1
1840	TMEM161A	Q9NX61	T161A_HUMAN	IAGALGGLLTPLFLR	756.469	2	1086.67	y10	1
1841	TMEM161A	Q9NX61	T161A_HUMAN	IAGALGGLLTPLFLR	756.469	2	859.54	y7	1
1842	TMX3	Q96JJ7	TMX3_HUMAN	GDLAYNYR	486.233	2	799.41	y6	1
1843	TMX3	Q96JJ7	TMX3_HUMAN	GDLAYNYR	486.233	2	686.326	y5	1
1844	TMX3	Q96JJ7	TMX3_HUMAN	GDLAYNYR	486.233	2	452.225	y3	1
1845	TMX3	Q96JJ7	TMX3_HUMAN	VFFVYVGGESPLK	721.39	2	1195.64	y11	1
1846	TMX3	Q96JJ7	TMX3_HUMAN	VFFVYVGGESPLK	721.39	2	949.499	y9	1
1847	TMX3	Q96JJ7	TMX3_HUMAN	VFFVYVGGESPLK	721.39	2	786.436	y8	1
1848	TMX3	Q96JJ7	TMX3_HUMAN	LVALAVIDEK	535.826	2	858.493	y8	1
1849	TMX3	Q96JJ7	TMX3_HUMAN	LVALAVIDEK	535.826	2	787.456	y7	1
1850	TMX3	Q96JJ7	TMX3_HUMAN	LVALAVIDEK	535.826	2	674.372	y6	1
1851	TMX3	Q96JJ7	TMX3_HUMAN	LVALAVIDEK	535.826	2	504.266	y4	1
1852	TMX3	Q96JJ7	TMX3_HUMAN	LVALAVIDEK	535.826	2	284.197	b3	1
1853	TMX3	Q96JJ7	TMX3_HUMAN	SIIQEVAR	458.267	2	715.41	y6	1
1854	TMX3	Q96JJ7	TMX3_HUMAN	SIIQEVAR	458.267	2	474.267	y4	1
1855	TMX3	Q96JJ7	TMX3_HUMAN	SIIQEVAR	458.267	2	358.208	y6	2
1856	TMX3	Q96JJ7	TMX3_HUMAN	STIVSIFK	447.768	2	706.45	y6	1
1857	TMX3	Q96JJ7	TMX3_HUMAN	STIVSIFK	447.768	2	593.366	y5	1
1858	TMX3	Q96JJ7	TMX3_HUMAN	STIVSIFK	447.768	2	494.297	y4	1
1859	TMX3	Q96JJ7	TMX3_HUMAN	EQQEPSSGGSVVPTVQEPK	991.987	2	1468.76	y15	1
1860	TMX3	Q96JJ7	TMX3_HUMAN	EQQEPSSGGSVVPTVQEPK	991.987	2	1197.65	y12	1
1861	TMX3	Q96JJ7	TMX3_HUMAN	EQQEPSSGGSVVPTVQEPK	991.987	2	798.436	y7	1
1862	CLPB	Q9H078	CLPB_HUMAN	LLSEGADVNAK	558.798	2	890.421	y9	1
1863	CLPB	Q9H078	CLPB_HUMAN	LLSEGADVNAK	558.798	2	803.389	y8	1
1864	CLPB	Q9H078	CLPB_HUMAN	LLSEGADVNAK	558.798	2	674.347	y7	1
1865	CLPB	Q9H078	CLPB_HUMAN	ELLDGGANPLQR	641.841	2	1040.55	y10	1
1866	CLPB	Q9H078	CLPB_HUMAN	ELLDGGANPLQR	641.841	2	927.464	y9	1
1867	CLPB	Q9H078	CLPB_HUMAN	ELLDGGANPLQR	641.841	2	812.437	y8	1
1868	CLPB	Q9H078	CLPB_HUMAN	ELLDGGANPLQR	641.841	2	513.314	y4	1
1869	CLPB	Q9H078	CLPB_HUMAN	FIGSPPGYVGHEEGGQLTK	658.33	3	1471.72	y14	1
1870	CLPB	Q9H078	CLPB_HUMAN	FIGSPPGYVGHEEGGQLTK	658.33	3	856.916	y17	2
1871	CLPB	Q9H078	CLPB_HUMAN	FIGSPPGYVGHEEGGQLTK	658.33	3	784.889	y15	2
1872	CLPB	Q9H078	CLPB_HUMAN	IAENLGDVQISDK	701.365	2	1088.56	y10	1
1873	CLPB	Q9H078	CLPB_HUMAN	IAENLGDVQISDK	701.365	2	974.515	y9	1
1874	CLPB	Q9H078	CLPB_HUMAN	IAENLGDVQISDK	701.365	2	861.431	y8	1
1875	CLPB	Q9H078	CLPB_HUMAN	IAENLGDVQISDK	701.365	2	349.172	y3	1
1876	CLPB	Q9H078	CLPB_HUMAN	SPELPSPQAEK	591.804	2	998.515	y9	1
1877	CLPB	Q9H078	CLPB_HUMAN	SPELPSPQAEK	591.804	2	756.389	y7	1
1878	CLPB	Q9H078	CLPB_HUMAN	SPELPSPQAEK	591.804	2	314.135	b3	1
1879	DDOST	P39656	OST48_HUMAN	TLVLLDNLNVR	635.38	2	1055.62	y9	1
1880	DDOST	P39656	OST48_HUMAN	TLVLLDNLNVR	635.38	2	956.552	y8	1
1881	DDOST	P39656	OST48_HUMAN	TLVLLDNLNVR	635.38	2	843.468	y7	1
1882	DDOST	P39656	OST48_HUMAN	TLVLLDNLNVR	635.38	2	730.384	y6	1
1883	DDOST	P39656	OST48_HUMAN	TLVLLDNLNVR	635.38	2	615.357	y5	1
1884	DDOST	P39656	OST48_HUMAN	GFELTFK	421.226	2	637.356	y5	1
1885	DDOST	P39656	OST48_HUMAN	GFELTFK	421.226	2	508.313	y4	1
1886	DDOST	P39656	OST48_HUMAN	GFELTFK	421.226	2	395.229	y3	1
1887	DDOST	P39656	OST48_HUMAN	GFELTFK	421.226	2	392.716	y6	2
1888	DDOST	P39656	OST48_HUMAN	GFELTFK	421.226	2	334.14	b3	1
1889	DDOST	P39656	OST48_HUMAN	TADDPSLSLIK	580.314	2	987.536	y9	1
1890	DDOST	P39656	OST48_HUMAN	TADDPSLSLIK	580.314	2	872.509	y8	1
1891	DDOST	P39656	OST48_HUMAN	TADDPSLSLIK	580.314	2	757.482	y7	1
1892	DDOST	P39656	OST48_HUMAN	TADDPSLSLIK	580.314	2	660.429	y6	1
1893	DDOST	P39656	OST48_HUMAN	TADDPSLSLIK	580.314	2	288.119	b3	1
1894	DDOST	P39656	OST48_HUMAN	SSLNPILFR	523.803	2	872.535	y7	1
1895	DDOST	P39656	OST48_HUMAN	SSLNPILFR	523.803	2	759.451	y6	1
1896	DDOST	P39656	OST48_HUMAN	SSLNPILFR	523.803	2	645.408	y5	1
1897	DDOST	P39656	OST48_HUMAN	SSLNPILFR	523.803	2	323.208	y5	2
1898	DDOST	P39656	OST48_HUMAN	NTLLIAGLQAR	585.354	2	954.609	y9	1
1899	DDOST	P39656	OST48_HUMAN	NTLLIAGLQAR	585.354	2	841.525	y8	1
1900	DDOST	P39656	OST48_HUMAN	NTLLIAGLQAR	585.354	2	728.441	y7	1
1901	DDOST	P39656	OST48_HUMAN	NTLLIAGLQAR	585.354	2	615.357	y6	1
1902	DDOST	P39656	OST48_HUMAN	NTLLIAGLQAR	585.354	2	544.32	y5	1
1903	DDOST	P39656	OST48_HUMAN	LPDVYGVFQFK	656.85	2	1102.56	y9	1
1904	DDOST	P39656	OST48_HUMAN	LPDVYGVFQFK	656.85	2	987.53	y8	1
1905	DDOST	P39656	OST48_HUMAN	LPDVYGVFQFK	656.85	2	888.461	y7	1
1906	DDOST	P39656	OST48_HUMAN	LPDVYGVFQFK	656.85	2	725.398	y6	1
1907	CERS2	Q96G23	CERS2_HUMAN	APPNATLEHFYLTSGK	582.633	3	952.489	y8	1
1908	CERS2	Q96G23	CERS2_HUMAN	APPNATLEHFYLTSGK	582.633	3	815.43	y7	1
1909	CERS2	Q96G23	CERS2_HUMAN	APPNATLEHFYLTSGK	582.633	3	789.402	y14	2
1910	CERS2	Q96G23	CERS2_HUMAN	APPNATLEHFYLTSGK	582.633	3	558.954	y15	3
1911	CERS2	Q96G23	CERS2_HUMAN	QVEVELLSR	536.803	2	716.43	y6	1
1912	CERS2	Q96G23	CERS2_HUMAN	QVEVELLSR	536.803	2	617.362	y5	1
1913	CERS2	Q96G23	CERS2_HUMAN	QVEVELLSR	536.803	2	488.319	y4	1
1914	CERS2	Q96G23	CERS2_HUMAN	QVEVELLSR	536.803	2	375.235	y3	1
1915	CERS2	Q96G23	CERS2_HUMAN	NQDRPSLLK	535.801	2	828.494	y7	1
1916	CERS2	Q96G23	CERS2_HUMAN	NQDRPSLLK	535.801	2	557.366	y5	1
1917	CERS2	Q96G23	CERS2_HUMAN	NQDRPSLLK	535.801	2	924.49	b8	1
1918	CERS2	Q96G23	CERS2_HUMAN	AGTLIMALHDSSDYLLESAK	712.361	3	1364.63	y12	1
1919	CERS2	Q96G23	CERS2_HUMAN	AGTLIMALHDSSDYLLESAK	712.361	3	1227.57	y11	1
1920	CERS2	Q96G23	CERS2_HUMAN	AGTLIMALHDSSDYLLESAK	712.361	3	896.943	y16	2
1921	CERS2	Q96G23	CERS2_HUMAN	AGTLIMALHDSSDYLLESAK	712.361	3	682.82	y12	2
1922	CERS2	Q96G23	CERS2_HUMAN	AGTLIMALHDSSDYLLESAK	717.693	3	1364.63	y12	1
1923	CERS2	Q96G23	CERS2_HUMAN	AGTLIMALHDSSDYLLESAK	717.693	3	1227.57	y11	1
1924	CERS2	Q96G23	CERS2_HUMAN	AGTLIMALHDSSDYLLESAK	717.693	3	682.82	y12	2
1925	ABCD3	P28288	ABCD3_HUMAN	ITELMQVLK	537.815	2	961.539	y8	1
1926	ABCD3	P28288	ABCD3_HUMAN	ITELMQVLK	537.815	2	860.491	y7	1
1927	ABCD3	P28288	ABCD3_HUMAN	ITELMQVLK	537.815	2	731.448	y6	1
1928	ABCD3	P28288	ABCD3_HUMAN	ITELMQVLK	537.815	2	618.364	y5	1
1929	ABCD3	P28288	ABCD3_HUMAN	ITELMQVLK	537.815	2	359.265	y3	1
1930	ABCD3	P28288	ABCD3_HUMAN	GIEGVQVIPLIPGAGEIIIADNIIK	848.167	3	1423.82	y14	1
1931	ABCD3	P28288	ABCD3_HUMAN	GIEGVQVIPLIPGAGEIIIADNIIK	848.167	3	899.556	y8	1
1932	ABCD3	P28288	ABCD3_HUMAN	GIEGVQVIPLIPGAGEIIIADNIIK	848.167	3	796.456	b8	1
1933	ABCD3	P28288	ABCD3_HUMAN	GIEGVQVIPLIPGAGEIIIADNIIK	848.167	3	1119.68	b11	1
1934	ABCD3	P28288	ABCD3_HUMAN	VLGELWPLFGGR	672.377	2	1131.59	y10	1
1935	ABCD3	P28288	ABCD3_HUMAN	VLGELWPLFGGR	672.377	2	945.53	y8	1
1936	ABCD3	P28288	ABCD3_HUMAN	VLGELWPLFGGR	672.377	2	832.446	y7	1
1937	ABCD3	P28288	ABCD3_HUMAN	VLGELWPLFGGR	672.377	2	646.367	y6	1
1938	ABCD3	P28288	ABCD3_HUMAN	VLGELWPLFGGR	672.377	2	399.224	b4	1
1939	ABCD3	P28288	ABCD3_HUMAN	GISDLVLK	422.761	2	674.408	y6	1
1940	ABCD3	P28288	ABCD3_HUMAN	GISDLVLK	422.761	2	472.349	y4	1
1941	ABCD3	P28288	ABCD3_HUMAN	GISDLVLK	422.761	2	359.265	y3	1
1942	ABCB6	Q9NP58	ABCB6_HUMAN	AVDSLLNFETVK	668.361	2	1165.61	y10	1
1943	ABCB6	Q9NP58	ABCB6_HUMAN	AVDSLLNFETVK	668.361	2	1050.58	y9	1
1944	ABCB6	Q9NP58	ABCB6_HUMAN	AVDSLLNFETVK	668.361	2	737.383	y6	1
1945	ABCB6	Q9NP58	ABCB6_HUMAN	YYNAESYEVER	711.812	2	1259.55	y10	1
1946	ABCB6	Q9NP58	ABCB6_HUMAN	YYNAESYEVER	711.812	2	982.448	y8	1
1947	ABCB6	Q9NP58	ABCB6_HUMAN	YYNAESYEVER	711.812	2	911.411	y7	1
1948	ABCB6	Q9NP58	ABCB6_HUMAN	YYNAESYEVER	711.812	2	782.368	y6	1
1949	ABCB6	Q9NP58	ABCB6_HUMAN	DLPGAGPLR	448.253	2	667.389	y7	1
1950	ABCB6	Q9NP58	ABCB6_HUMAN	DLPGAGPLR	448.253	2	570.336	y6	1
1951	ABCB6	Q9NP58	ABCB6_HUMAN	DLPGAGPLR	448.253	2	513.314	y5	1
1952	ABCB6	Q9NP58	ABCB6_HUMAN	DLPGAGPLR	448.253	2	334.198	y7	2
1953	ABCB6	Q9NP58	ABCB6_HUMAN	IDGQDISQVTQASLR	815.923	2	1102.62	y10	1
1954	ABCB6	Q9NP58	ABCB6_HUMAN	IDGQDISQVTQASLR	815.923	2	989.537	y9	1
1955	ABCB6	Q9NP58	ABCB6_HUMAN	IDGQDISQVTQASLR	815.923	2	902.505	y8	1
1956	ABCB6	Q9NP58	ABCB6_HUMAN	IDGQDISQVTQASLR	815.923	2	675.378	y6	1
1957	ABCB6	Q9NP58	ABCB6_HUMAN	APGIILLDEATSALDTSNER	696.027	3	992.464	y9	1
1958	ABCB6	Q9NP58	ABCB6_HUMAN	APGIILLDEATSALDTSNER	696.027	3	834.395	y7	1
1959	ABCB6	Q9NP58	ABCB6_HUMAN	APGIILLDEATSALDTSNER	696.027	3	721.311	y6	1
1960	ABCB6	Q9NP58	ABCB6_HUMAN	APGIILLDEATSALDTSNER	696.027	3	606.284	y5	1
1961	ABCB6	Q9NP58	ABCB6_HUMAN	APGIILLDEATSALDTSNER	696.027	3	922.524	b9	1
1962	ABCB7	O75027	ABCB7_HUMAN	AGAAFFNEVR	541.275	2	882.447	y7	1
1963	ABCB7	O75027	ABCB7_HUMAN	AGAAFFNEVR	541.275	2	517.273	y4	1
1964	ABCB7	O75027	ABCB7_HUMAN	AGAAFFNEVR	541.275	2	200.103	b3	1
1965	ABCB7	O75027	ABCB7_HUMAN	AGAAFFNEVR	541.767	2	883.431	y7	1
1966	ABCB7	O75027	ABCB7_HUMAN	AGAAFFNEVR	541.767	2	812.394	y6	1
1967	ABCB7	O75027	ABCB7_HUMAN	AGAAFFNEVR	541.767	2	200.103	b3	1
1968	ABCB7	O75027	ABCB7_HUMAN	VLSGISFEVPAGK	652.366	2	1091.57	y11	1
1969	ABCB7	O75027	ABCB7_HUMAN	VLSGISFEVPAGK	652.366	2	834.436	y8	1
1970	ABCB7	O75027	ABCB7_HUMAN	VLSGISFEVPAGK	652.366	2	471.293	y5	1
1971	ABCB7	O75027	ABCB7_HUMAN	VLSGISFEVPAGK	652.366	2	372.224	y4	1
1972	ABCB7	O75027	ABCB7_HUMAN	VAIVGGSGSGK	466.264	2	832.452	y10	1
1973	ABCB7	O75027	ABCB7_HUMAN	VAIVGGSGSGK	466.264	2	761.415	y9	1
1974	ABCB7	O75027	ABCB7_HUMAN	VAIVGGSGSGK	466.264	2	648.331	y8	1
1975	ABCB7	O75027	ABCB7_HUMAN	VAIVGGSGSGK	466.264	2	549.263	y7	1
1976	ABCB7	O75027	ABCB7_HUMAN	VAIVGGSGSGK	466.264	2	284.197	b3	1
1977	ATP5F1D	P30049	ATPD_HUMAN	AQAELVGTADEATR	716.357	2	1232.61	y12	1
1978	ATP5F1D	P30049	ATPD_HUMAN	AQAELVGTADEATR	716.357	2	1032.53	y10	1
1979	ATP5F1D	P30049	ATPD_HUMAN	AQAELVGTADEATR	716.357	2	919.448	y9	1
1980	ATP5F1D	P30049	ATPD_HUMAN	AQAELVGTADEATR	716.357	2	820.38	y8	1
1981	ATP5F1D	P30049	ATPD_HUMAN	IEANEALVK	493.779	2	873.468	y8	1
1982	ATP5F1D	P30049	ATPD_HUMAN	IEANEALVK	493.779	2	744.425	y7	1
1983	ATP5F1D	P30049	ATPD_HUMAN	IEANEALVK	493.779	2	673.388	y6	1
1984	CD44	P16070	CD44_HUMAN	LVINSGNGAVEDR	672.841	2	1132.52	y11	1
1985	CD44	P16070	CD44_HUMAN	LVINSGNGAVEDR	672.841	2	1019.44	y10	1
1986	CD44	P16070	CD44_HUMAN	LVINSGNGAVEDR	672.841	2	905.396	y9	1
1987	CD44	P16070	CD44_HUMAN	LVINSGNGAVEDR	672.841	2	818.364	y8	1
1988	CD44	P16070	CD44_HUMAN	NLQNVDMK	489.24	2	622.286	y5	1
1989	CD44	P16070	CD44_HUMAN	NLQNVDMK	489.24	2	409.175	y3	1
1990	CEPT1	Q9Y6K0	CEPT1_HUMAN	LFQLPTPPLSR	634.872	2	1008.58	y9	1
1991	CEPT1	Q9Y6K0	CEPT1_HUMAN	LFQLPTPPLSR	634.872	2	880.525	y8	1
1992	CEPT1	Q9Y6K0	CEPT1_HUMAN	LFQLPTPPLSR	634.872	2	767.441	y7	1
1993	CEPT1	Q9Y6K0	CEPT1_HUMAN	LFQLPTPPLSR	634.872	2	569.341	y5	1
1994	CEPT1	Q9Y6K0	CEPT1_HUMAN	LFQLPTPPLSR	634.872	2	389.218	b3	1
1995	CEPT1	Q9Y6K0	CEPT1_HUMAN	VIFTGGVGK	439.261	2	778.446	y8	1
1996	CEPT1	Q9Y6K0	CEPT1_HUMAN	VIFTGGVGK	439.261	2	665.362	y7	1
1997	CEPT1	Q9Y6K0	CEPT1_HUMAN	VIFTGGVGK	439.261	2	518.293	y6	1
1998	CEPT1	Q9Y6K0	CEPT1_HUMAN	VIFTGGVGK	439.261	2	417.246	y5	1
1999	CEPT1	Q9Y6K0	CEPT1_HUMAN	SAVQLFEK	461.256	2	834.472	y7	1
[truncated: 760 more rows]

## Sheet: 155 interactors intensity
			Wt							N381D									N365D				273N			273N+355N			355N+492N
gene_name	# peptides	# transitions	S2A_255I_1NP	S2B_255I_1NP	S4A_255I	S4B_255I	_1f_255I	_1g_255I	AVG 255I	S3A_CJ2_1NP	S3B_CJ2_1NP	S5A_CJ2	S5B_CJ2	S5C_CJ2	_5e_CJ2_N381D	_5f_CJ2_N381D	AVG 381 D	S4TF_CJ2	S6A_CJ1	S6B_CJ1	S3TF_CJ1	_4f_CJ1_N365D	S7A_256G	S7B_256G	S7TF_256G	S8A_257A	S8B_257A	S8TF_257A	S9A_258F	S9B_258F	S9TF_258F
SLC3A2	6	26	3.27919e+07	3.54142e+07	3.34969e+07	3.41008e+07	3.47446e+07	3.39335e+07	3.40803e+07	3.27992e+07	3.25358e+07	3.23746e+07	3.33242e+07	3.36065e+07	3.34554e+07	3.62038e+07	3.34714e+07	3.43119e+07	3.32081e+07	3.40131e+07	3.49496e+07	3.55669e+07	3.37096e+07	3.33092e+07	3.27365e+07	3.33942e+07	3.38512e+07	3.30938e+07	3.35515e+07	3.29231e+07	3.28423e+07
SLC7A5	6	27	2.89023e+07	3.0404e+07	3.41867e+07	4.1285e+07	2.02234e+07	1.37514e+07	2.81255e+07	1.49454e+07	1.46432e+07	1.42819e+07	1.72614e+07	1.66938e+07	1.59333e+07	1.67188e+07	1.57826e+07	1.94976e+07	2.67379e+07	2.62886e+07	2.39983e+07	1.98413e+07	3.5111e+07	36272000	3.95481e+07	37633000	4.29811e+07	3.93743e+07	1.65972e+07	1.89834e+07	1.75105e+07
SLC25A5	8	35	7995800	1.20647e+07	2.79869e+06	6116800	8.17406e+06	5628800	7.1298e+06	4.69389e+06	8.06914e+06	1794400	3.98009e+06	4.56823e+06	6.02109e+06	5854600	4.99735e+06	1325761	2.53794e+06	2506000	1.43023e+06	7.74231e+06	3.62797e+06	5.75786e+06	2972800	2.93766e+06	5.77026e+06	1.51934e+06	1.76183e+06	4154400	1.16503e+06
SLC25A3	7	29	4.6991e+06	8.18521e+06	3.04736e+06	7.89436e+06	4.15818e+06	2.70663e+06	5.11514e+06	2.59136e+06	4.57852e+06	1.77695e+06	4.16959e+06	4.69141e+06	2.9484e+06	3.4202e+06	3.45378e+06	2.33348e+06	3.03515e+06	4.65281e+06	2.75345e+06	4.07673e+06	3.83725e+06	7.5931e+06	5.51389e+06	4.08397e+06	8.8511e+06	4.33578e+06	1.82147e+06	4.79879e+06	2.27746e+06
SEC61A2	2	8	618375	2348000	1685000	4975500	2424875	1598375	2.27502e+06	369072	1003000	853750	1780375	1917125	1589000	1549500	1.29455e+06	1022250	1416625	2422500	1014750	2027625	1765500	3882000	2542250	1863250	4477500	3307250	1512500	2316125	1198000
SLC16A1	3	12	1.20788e+06	3.00217e+06	1.07419e+06	3152250	1897500	1.27933e+06	1.93555e+06	485622	1.08235e+06	425339	1.06791e+06	1065506	853905	849430	832866	376072	576297	861669	381864	1.0833e+06	998146	1832750	820083	708712	1911500	578872	558956	1.08948e+06	343593
ATP1A1	8	32	1093375	2.12159e+06	1.59044e+06	3110250	731812	511250	1.52645e+06	490885	724344	608969	894500	925656	436326	552938	661945	534781	1.02566e+06	1.39203e+06	664094	653281	1.42806e+06	2.00009e+06	1279250	1.56744e+06	2573500	1.26809e+06	868653	1.21453e+06	642312
ATP5F1A	6	27	632403	1.99156e+06	1.08189e+06	2.84941e+06	1.11085e+06	915815	1.43032e+06	513957	1.27641e+06	831218	2.02363e+06	2.05219e+06	972519	1.01652e+06	1.24092e+06	770481	2.12359e+06	3.23633e+06	868999	1.17585e+06	2.08548e+06	4.30152e+06	2.06278e+06	2.16867e+06	4748000	1.29533e+06	1.06041e+06	2.4247e+06	748704
SEC61A1	4	17	420453	1.52729e+06	1.14553e+06	3.08029e+06	1.41594e+06	918216	1.41795e+06	269066	656588	565080	1.17118e+06	1.31647e+06	909866	915941	829170	729307	950588	1.66624e+06	771765	1.18765e+06	1.14541e+06	2.64212e+06	1.72235e+06	1.26276e+06	3.17388e+06	2.04418e+06	922412	1.50047e+06	812588
SLC43A3	4	14	493317	1.68497e+06	1.0683e+06	3.00902e+06	787347	700066	1.2905e+06	186556	557440	345644	912531	954348	390825	464396	544534	478934	779451	1.60859e+06	555041	631529	1.07398e+06	2.29491e+06	1.17114e+06	1.10547e+06	2.87863e+06	783296	460214	1.0574e+06	449623
ATP2A2	6	21	536610	1.63857e+06	1.06233e+06	2.41995e+06	865714	648762	1.19532e+06	244884	664962	442026	888356	855141	490509	492667	582649	513095	948476	1.43638e+06	549476	631048	909714	1.78224e+06	1.14919e+06	1.17881e+06	1988000	947000	478749	873822	432509
SLC16A3	6	25	585630	1480560	1412800	2086400	801551	630896	1.16631e+06	340246	879683	807504	1.00711e+06	978905	551852	563131	732633	918663	1533600	1609200	1.127e+06	775753	2139160	2159680	1.78947e+06	1794200	2150240	1.16697e+06	869055	1.04694e+06	617739
CEPT1	3	13	534155	1.40173e+06	1.178e+06	2.57007e+06	811564	409611	1.15085e+06	253585	648287	588420	1.11249e+06	1.00205e+06	470759	589875	666496	662629	870215	1.68867e+06	734737	631417	1.19237e+06	2.32011e+06	1.50532e+06	1.12885e+06	2.75972e+06	1.42432e+06	613173	1.14232e+06	656916
ATP5F1B	7	30	383933	1.62577e+06	718300	2366300	632667	576933	1.05065e+06	357617	1094800	637633	1.72093e+06	1.77863e+06	545233	589467	960617	635167	1.56617e+06	2876100	842700	734833	1.56607e+06	3.85517e+06	2.05283e+06	1.62343e+06	4145800	1.25507e+06	709400	2.01503e+06	710467
SLC25A6	6	13	1.27546e+06	1.20915e+06	422116	737000	1.63531e+06	944263	1.03722e+06	772692	966385	233094	518385	536000	1.32615e+06	1.58077e+06	847640	202990	336289	283253	230815	1.66531e+06	599846	803000	572769	357441	608385	230720	282532	558462	191174
HSPA9	7	32	678281	1.06619e+06	634074	1386625	1.01447e+06	739208	919807	337985	420317	324580	531275	493311	519382	620160	463859	263260	662076	1.13816e+06	260904	723756	714141	1.08634e+06	559134	819841	1472875	348018	375342	666440	222033
SLC1A5	7	34	330025	960467	803453	1.94571e+06	829170	579619	908073	112951	291316	246685	458041	452388	279052	269383	301402	287211	615225	973686	286487	345453	610043	836968	597639	807683	1.55826e+06	461610	258818	474351	212400
SLC38A1	4	15	303484	915600	770133	1.76433e+06	486200	366600	767725	117675	293983	254952	509800	506733	201202	237331	303097	522178	596200	976867	548371	292396	686933	1308200	1.01593e+06	890800	1.92407e+06	930467	292701	576600	458200
HSPA5	9	43	489155	917268	581300	1.21819e+06	668473	474657	724840	413774	536261	429417	672975	648946	491212	533322	532273	415915	729603	1.21853e+06	532224	680315	878145	1.47037e+06	988000	953030	1.75751e+06	992023	427707	707469	457689
HSPA8	6	26	618769	890115	766731	1.33392e+06	474231	264880	724775	456346	499808	422538	744846	720885	465077	365346	524978	482923	775269	1.08515e+06	677615	519731	1.08054e+06	1.92154e+06	1.19473e+06	961192	1.83873e+06	1500500	450660	683885	567885
ARF4	3	12	467583	727583	638917	1.13742e+06	791917	565667	721514	329667	359402	329799	506333	498000	650750	691083	480719	243061	619917	594083	223952	1020000	1.03508e+06	1.29542e+06	586167	774333	1.23817e+06	482583	374750	472583	259296
SLC30A7	3	10	304078	779660	653565	1.24021e+06	562196	342426	647022	151025	331887	325929	488265	489429	382702	371598	362976	390390	633708	875419	485153	502962	727527	1.05785e+06	762744	802881	1.27454e+06	698326	267690	402447	267699
RPN1	10	46	271175	925072	420397	1.20583e+06	538990	434855	632721	173930	473232	255421	603061	601771	371417	342071	402986	244231	423427	824152	285254	465635	513259	1.14535e+06	552169	498405	1.40737e+06	417224	283170	648598	227244
SSR1	2	9	424280	553778	261451	679222	937889	697778	592400	241807	325390	137417	321018	299413	610444	597333	361832	110002	192004	299285	125488	722222	285105	562778	416816	236854	619111	220505	189341	384371	144865
CANX	6	26	349920	593923	579269	1.15531e+06	409231	330000	569608	361115	426731	419538	648654	650577	305769	349423	451687	470077	622115	885077	469346	374269	659154	1.07331e+06	868423	699038	1.33938e+06	936615	456692	671462	409731
HACD3	6	24	419333	700125	485333	806250	439350	384542	539155	226247	321815	220855	328035	292620	260577	269075	274175	323833	336769	411750	382875	318500	569875	655917	667167	396980	605708	430292	238238	308070	233736
SSR4	3	20	265179	731233	342162	754192	538707	422250	508954	172817	430627	210314	407388	406422	327578	299846	322142	152373	254648	423113	169061	396629	371151	683467	323819	354326	774950	242439	197905	404680	150509
ATP5MG	2	6	203558	652333	323994	908500	513833	385321	497923	168146	317382	185158	526167	557000	515500	508500	396836	222815	541000	892333	277515	587833	615000	1.30033e+06	756000	586667	1.32067e+06	432371	206602	611000	255182
STT3A	6	25	197335	723969	358655	1010800	387201	270935	491482	111094	344677	185622	484636	470703	256160	266931	302832	190060	312160	619878	219354	369627	395873	972200	429133	369761	1106280	373325	217509	510570	178837
TMEM33	5	22	720122	516964	231374	401857	577793	370867	469830	314003	283431	105279	169438	161897	360312	335753	247159	125300	105809	147792	138013	440044	225207	267856	217922	139622	262902	128360	101970	139717	76640.9
TECR	4	18	276150	697279	319677	761243	446085	313282	468953	154110	382662	233680	429082	444294	312290	290919	321005	230917	289231	459644	245500	379564	414999	808828	392813	321978	817354	274954	242390	479120	180418
SEC22B	4	17	281524	355727	389731	611824	682706	464805	464386	168643	182643	188776	262281	240070	472452	529336	292029	217924	327245	475529	303451	594647	428647	558000	336464	356045	553059	373647	212725	259578	160088
SLC7A11	4	15	611691	540701	591357	719853	143783	130236	456270	147099	126587	125264	132600	122844	54958.5	46493	107978	306942	179768	161579	251168	52206.3	359306	319263	473372	336612	356083	435851	102540	106388	194667
CYC1	2	6	383500	588667	234582	591833	482667	394833	446014	174540	215621	83758.7	220799	190475	282738	325167	213300	115139	166949	284250	147707	382667	171775	356000	296500	186121	401500	183770	86534.7	211543	104695
SURF4	4	17	465260	405917	414530	888881	268695	160916	434033	166866	221630	203029	265659	264013	227420	209028	222521	273765	404363	502471	335869	270328	475204	678284	514115	400292	638960	466431	250168	254140	202248
DHCR24	2	8	284206	472605	419198	854398	294375	191289	419345	153240	209920	177314	332962	326523	162804	191378	222020	206188	409370	679573	255793	269625	484346	722992	319530	494000	904620	332418	264101	408668	132788
PHGDH	6	23	346678	292635	294356	354859	727304	421609	406240	243760	129336	116996	144189	129582	814870	363913	277521	118198	184507	170340	124729	561652	284866	329596	165555	213582	301325	242979	102594	117747	72914.3
DPM1	6	25	250181	661237	288555	555082	332232	293291	396763	134334	281206	185102	298201	326527	159488	208523	227626	127598	243117	290030	183081	274225	382314	518609	252836	216298	443273	206709	154441	260824	133159
HSP90AB1	8	37	391824	212101	130293	191576	843869	453195	370476	403614	175688	89051.9	132015	114081	1.00608e+06	666677	369600	129549	154510	200141	143122	866355	183428	278159	259128	200383	310739	238330	101003	123489	103729
ARL1	3	15	199970	397709	397867	727933	324889	173235	370267	115853	208223	227468	296675	303298	227862	225115	229213	199543	461933	563333	220255	287600	709067	917533	418181	608200	948467	480064	218355	300096	185945
BSG	6	26	162794	471576	317354	730919	297664	220347	366776	92559.6	224106	170180	322816	320612	141717	171533	206218	226159	330276	519538	247984	211394	417444	696180	254094	411925	846488	213972	200613	349156	115787
HAX1	4	17	158264	417329	328722	742118	285790	178174	351733	78714.8	155201	131735	246123	248923	143118	157192	165858	121127	316299	513190	139924	204527	358782	613471	309442	486723	849588	324831	152672	293135	129162
SCD	4	15	156735	294419	234127	503468	484980	432494	351037	92877.8	116745	99041	177498	184308	298608	272613	177384	122447	190738	241463	138300	385830	267302	413033	245761	222179	497686	238863	161365	268675	101741
QPCTL	3	15	228405	491067	377707	561467	204551	159829	337171	136402	288476	221861	293442	266150	95307.3	138138	205682	133564	334765	379835	219465	183943	364348	475133	292965	395437	538133	274891	194676	247200	122397
ATP1B3	5	17	338123	393844	468579	634824	98754.3	83879.9	336334	158852	158456	189644	223876	214209	62552.1	90673.9	156895	226613	386737	409793	257019	102271	510347	534842	514687	611387	708235	548059	305248	341896	280379
PHB	7	29	896621	358182	137326	230620	177077	214250	335679	632067	240022	76172.6	147062	150689	218511	190411	236419	136846	189967	238972	148608	252305	140519	210828	163520	219322	337711	96992.5	75156.1	127176	65502.5
HSPD1	7	29	348319	377873	224255	322147	405041	292318	328325	213707	188628	111055	153428	144989	268922	287354	195440	200629	254542	292714	231811	360858	282622	329175	323456	301834	416556	286459	135061	166476	152959
ATP1B1	4	17	198952	415113	306553	659000	179000	142148	316794	76623.9	128145	95028.9	181694	183431	76798.7	100571	120328	138305	197862	302216	172288	125120	219592	397462	256652	236303	483587	234893	100103	179085	117266
SLC7A6	4	14	461733	308821	357109	472239	160974	128403	314880	326014	170947	194205	203674	192904	207457	146634	205976	239034	380847	355626	218918	190845	581560	554691	476851	617340	706969	472775	250337	257292	224507
SEC61B	2	8	242581	406859	217025	363181	369389	240746	306630	148558	228181	116437	242404	208902	242236	228767	202212	338495	220206	400055	375309	286176	202390	440097	417415	298756	645000	373608	114718	303184	178787
DDOST	6	28	195892	328576	185379	425494	365831	260501	293612	110339	199486	102069	214885	196991	253887	273294	192993	87267.9	128982	226430	94169.4	327737	207440	347384	171782	163583	379173	118993	118408	211828	73261.4
TIMM50	7	27	178232	308331	203328	483000	334195	220516	287933	96973.4	136183	85160.3	186522	178158	187688	189091	151396	74103.5	198551	322406	84873	233650	197814	480831	171360	219079	472758	110604	79199.4	195603	60719.2
SLC38A5	3	12	151623	341319	349604	625427	143816	103276	285844	73621.5	173363	155394	295518	291970	109486	91209.3	170080	224041	331789	470778	221906	117624	444273	702895	424307	383061	696354	317637	155703	277904	123929
GPX8	4	15	327215	352613	189500	324113	326300	188984	284788	204008	233944	115776	163727	141836	288627	260304	201175	187171	195696	281356	190168	314723	223279	304247	292043	225230	354747	251742	137575	169562	116050
RPN2	5	22	171791	346534	172449	407963	357260	245348	283558	108105	177768	97797.3	190878	178948	245146	230211	175550	82881.1	122279	215535	91633.9	300568	179875	328157	169630	151716	353670	139076	116207	194816	79082.6
VDAC2	4	21	744143	235280	94880.7	113198	310696	201282	283247	579333	243695	84597.8	83656.2	88502.5	408524	342048	261479	83040.1	108658	89094.9	87592.4	410810	174550	112612	130184	126628	148346	72793.4	83596	91613.5	55264.7
PGRMC1	3	11	279665	279501	170320	338301	282175	246299	266043	163726	166720	87724.8	161124	155270	190894	197828	160470	200469	154883	254251	189786	236603	174935	304023	262261	214654	428515	176462	113867	172776	111977
TFRC	9	35	172037	270583	199884	362890	250559	238861	249136	85988.5	103455	79749.6	149866	141165	112398	167996	120088	94048.1	168495	236277	124249	179153	254793	379159	158478	222629	385926	168749	110397	166111	83503.3
SLC25A22	5	20	205811	369423	157260	349444	241407	154065	246235	99671.1	169212	77604.5	155729	166075	158992	163625	141558	88654.7	165948	172422	87040.9	192350	144002	264125	174150	175030	310100	139803	70967.6	151758	72976.1
ATP5F1D	2	10	94969.2	327570	162228	504242	179880	157322	237702	93290.3	230878	155644	399951	409774	164430	186444	234345	191118	378488	586066	218618	222336	377198	852100	495697	370145	878200	346126	194721	471634	194966
COX4I1	3	9	105796	224816	201202	439000	239797	212074	237114	54527.9	99781.1	85951.1	174039	157353	97058.3	151642	117193	86848.3	227865	347111	130252	173637	238893	495333	218746	281333	532000	201013	109709	214797	82515
TMEM165	3	11	173863	298207	219550	370097	197833	122362	230319	91940.3	141593	95520	145317	145649	115903	112194	121160	105047	147624	183771	115348	142831	195863	288828	226047	227475	334719	181305	110343	160431	84323.9
ATP5F1C	5	21	98136.9	335575	159399	478048	159684	144999	229307	111998	302314	196257	428536	457354	157758	216588	267258	185296	465463	688364	228720	258047	494369	979714	513318	473849	1.00033e+06	386168	219969	531484	198482
PHB2	4	15	636614	221825	89181.9	141021	130268	138564	226246	479772	168003	55212.3	101942	103042	178844	165748	178938	89875.1	131331	161025	99274.6	204659	100050	145094	117576	137689	210707	63971.2	57923	87765.8	45382.1
IMMT	4	9	160631	235033	76747.4	134359	422000	290222	219832	92950	110220	30213.3	52513.1	59168.1	233556	255667	119184	20892.1	55755.2	53271.2	26522.8	298667	58402.3	67534.6	54625	61674.3	100957	32459.8	36864.4	58805.1	21605.3
AIFM1	5	21	134880	250239	165243	316286	247353	200648	219108	83197.2	110921	80270.3	126594	120515	139120	154670	116470	65490.5	175835	281100	71829.1	188513	177542	273740	130784	209497	336238	135202	97305.6	151391	65428.4
TM9SF3	4	17	165302	314034	160762	327147	171521	148871	214606	120580	214472	109904	233080	240864	133740	166545	174169	78979.4	107384	156964	96553.8	208459	218771	376941	174618	153303	382529	116061	128974	242149	73490.6
CERS2	4	15	78451.5	250669	184765	464430	137746	132764	208138	43849.4	102128	85054.4	164952	163140	62170.4	93101.1	102056	125033	164634	293062	140565	118579	194484	355789	245561	180872	461116	172375	103344	179167	101872
HSP90AA1	2	8	213106	129953	86914.1	138282	442381	222950	205598	187098	83815.8	47463.8	68966.1	64557.8	531593	307078	184368	56681.8	86617.5	120195	72781.9	402137	108758	162060	151524	113511	159209	174316	62467.3	63768.6	66773.6
SLC2A1	3	13	180330	147050	141060	203652	328460	223685	204040	119206	90375.2	66428.6	91672.7	87609.4	259708	340823	150832	63400.4	107717	117964	80218.3	399377	124070	128728	121924	133007	179549	93707.8	91147.7	121342	61414.3
SLC35B2	1	5	234363	224793	58386.2	127353	351800	197297	198999	131210	129832	26009.1	62320.4	58783	275219	239350	131818	29220.2	22502.4	34336	31980.9	303966	54180.4	72043	51435.2	38361	81577.4	29807.3	33631.2	62780.8	26615.1
ALDH3A2	6	21	86979.2	226911	150495	328178	182884	143441	186482	39038.5	61245	53005.9	101214	83999.6	91083.3	99018.9	75515.1	98615.9	117106	228437	91826.8	124277	85493.9	182078	61143.9	120086	295472	79765.6	53613.9	107445	30914.4
VDAC1	4	18	255082	213159	138333	201367	164878	145963	186464	135902	123731	88066	106090	100489	119669	105632	111369	125710	131831	125383	114796	130689	177935	153427	98540.6	158004	208565	65790.5	76537.3	100304	44345.8
ALG1	5	14	86137.4	198906	205051	352017	139100	91020.9	178705	53006	106540	113897	154743	160437	102056	103469	113450	96324.4	230715	293756	103147	119540	306083	384929	199230	263754	406109	215457	129146	166144	92469.6
ATP5PD	3	12	69066.3	241758	143862	386315	122090	107014	178351	66031.2	174954	105190	297638	305362	100867	115536	166511	134458	267179	395240	166397	143963	274261	671221	366278	280096	648576	190797	117009	347183	109758
ATP5PO	3	13	88639.8	248744	138584	383103	88864.2	94495	173738	84876.6	220944	140347	346785	355238	100614	112442	194464	116216	345692	489308	134265	137366	362908	759615	378692	306312	638923	231377	159609	400082	120483
PON2	5	17	88368.9	193133	158510	314805	175234	109397	173241	80562.1	122975	121493	187790	175524	180300	157408	146579	95635.1	205643	323823	95329.3	203956	240782	396117	125970	227396	447904	232676	129831	199606	69012.5
AUP1	4	15	107586	193547	146723	277636	170545	125165	170200	78196.7	126648	92705.8	164497	146561	176227	140587	132203	138378	142888	213645	161801	175988	229594	349882	211459	151664	295802	151343	90148.3	154096	80935.5
ACSL3	5	17	112719	119248	129130	217254	255964	183459	169629	62684	52783.9	46778	87095.6	78469.8	111331	143067	83172.7	59354.8	116382	159778	64471.6	188117	114113	152795	80907.8	143306	208385	72382	66411.7	85213.1	32382
SLC25A19	3	12	125846	212593	72654.4	255787	201099	146899	169146	74850.1	96417.5	32747.4	99131.1	103764	132271	131564	95820.8	45850.9	61669.8	128704	48503.4	156780	66215.1	178568	100114	81890.1	240284	56679.7	31076.5	107008	37777.9
RCN1	3	11	58735.8	95218.6	36837.9	103292	380273	316083	165073	51289.8	51358.5	21062.4	52340.1	56312	180522	304355	102463	22413.3	43608.6	72720.4	31345.8	448727	49693.3	109332	74353.8	58155.5	132008	60890.3	30187.4	62069.7	30196.7
SLC39A14	2	9	59544.1	218111	112645	409556	107527	74510.6	163649	23789.9	68643.1	45653.8	131356	129044	70309.7	59134.7	75418.7	76533.1	97285	213674	79303.7	72149	107324	262889	149112	140491	397111	128905	59793.7	150659	67760.3
CLPTM1L	4	16	125570	206323	113794	286684	126520	84258.5	157192	80094.8	100110	63395	141071	126467	106675	85378.2	100456	91917.2	126595	190924	95977.7	107756	156831	272765	172079	134048	300266	117646	66030.3	127254	67049.7
CPT1A	7	29	133564	183445	119696	290169	118731	77245.9	153809	84366.4	99395.1	63205.6	130679	132862	97512.1	106157	102025	99136.1	136795	231691	110505	133575	153972	311576	181861	157883	369423	161735	82442	157926	85565.5
PEX3	2	7	72766	189571	103741	246143	170605	121195	150670	40653.1	96614.1	61649.1	111197	112658	96132.3	123095	91714.1	40707.1	81202.3	128017	49194.4	151132	121736	208286	90848.4	91955.1	212714	88107.6	56660.1	105276	43092.9
ELOB	3	11	132341	175134	171138	220352	137221	61967.6	149692	100287	87101.1	80815.5	115797	105355	136288	101246	103841	113126	154529	159965	146393	155284	264172	377875	240440	217746	304333	459921	78903.8	94588.7	129711
AFG3L2	5	21	89868.8	149376	90078.3	210485	166277	151041	142854	54119	68804.2	41004.8	84032.2	82064.9	93492.8	122097	77945	61447.1	104352	164467	71961.3	156943	99297.3	194717	103603	109417	221230	94981.9	43746.5	86166	42287.2
SLC39A7	2	8	89356.4	185825	231478	318168	10848.3	14600.9	141713	50433.9	110905	108374	167072	144119	5937.29	10255.8	85299.7	108535	217931	179716	196338	11782.3	210706	406008	303870	312709	370657	284431	119777	162447	119648
TMX3	6	20	68347	133274	152907	258504	133613	94946.4	140265	35505.4	55464.1	66368.5	93170.6	84993.1	71835.9	102104	72777.4	63340.1	162677	243069	74994.8	118992	163807	228498	132270	210981	282923	129804	70499.6	95516.9	51843.7
ATP5PB	5	19	57647.9	221298	100785	321047	74013.1	66637.3	140238	53643.7	157092	86784.1	245756	255528	60766.7	77697.1	133895	84889.9	228901	358696	110072	95899.5	230001	521101	265044	230407	540829	166771	105590	278165	85869.2
SLC7A1	3	8	63997.5	182518	135619	265485	119200	74120.8	140157	33118.8	56305.2	46691.2	100340	97047.4	43787.5	51688.5	61282.7	62329.4	99065.9	146962	62668.9	60804	115658	214218	127568	140942	339644	104039	46568.9	114619	58558.5
CD44	1	4	134750	156000	114543	173750	117727	127185	137326	59439	50373	38691.2	56258	55166.8	77970.2	92120.8	61431.3	88229.2	73370.8	100999	85472	114373	76056.5	110921	117160	109354	155500	69764.8	36864.2	48598.5	42608.8
HSPB1	4	14	56162.3	83072.9	42779.9	93821.1	333805	189334	133163	56389.2	47659.6	26693.9	51419.3	52772	477571	212482	132141	23815.2	33664.7	50408.4	27890.4	326084	57487.6	115784	35072.6	36190.2	107586	53513.7	20608.1	40071.9	19375.8
SRPRB	3	10	66907.5	130880	97416.1	190664	154754	141985	130434	42876.4	46475.3	40471.6	72803.8	67786.5	101383	114841	69519.6	105552	96828.3	143876	107685	137346	121199	180238	150913	107857	207300	153634	53845.3	84422.9	75920.3
FAR1	5	17	73075.9	150513	113412	213585	122655	82344.4	125931	38938.5	64453.5	49808	80511.2	75846.5	96117.5	88674.7	70621.4	75990.5	98182.6	138277	64499.5	104398	132704	192421	111848	96859.1	155121	101251	61706	91402.8	43230.6
TGFBR1	4	10	72233.7	129443	114453	238337	96902.1	95049.4	124403	58630.4	77327.3	70327.5	133224	125672	78459.9	144896	98362.5	51250.3	136328	221149	82010.7	149114	201096	353378	202140	206571	396813	213761	93431.6	155588	86622.4
ERGIC1	6	25	103399	142089	78410	143955	142256	113317	120571	94373	114634	62654.2	113978	111460	119375	174963	113063	46485.4	66258.4	87850.4	60348.5	201624	136202	183328	105491	87862.3	192657	92319.9	62507.4	102659	43784.6
NDUFB10	3	12	83126.8	137841	88128.8	199106	115352	93056.7	119435	46675.9	73376.3	46432.1	97002.1	93633.1	68916.8	79523.9	72222.9	47543.3	119638	162504	54548	95244.8	115278	220470	98970.9	119749	212170	82381.2	53567.9	117625	42075.5
NUP210	4	14	59794.6	131287	103114	256129	98471.9	65677.6	119079	29219.7	47460.4	39358.9	80026.6	79469.3	58848.2	61541.4	56560.6	55397	79942.6	160995	53217.9	78134.9	62882.9	143540	86116.5	94765.8	215880	70381.2	39640.6	89870.6	33111.6
SLC25A13	1	4	163825	119015	30288.8	57168.5	181943	144586	116138	127557	106358	25344.6	41700	47406.5	170055	194557	101854	10694.2	24367.7	21388.8	14104.1	269730	45689.5	55046.5	28082	32890.2	54153.5	18233.3	25185.2	47234.5	11335.2
PTPMT1	3	14	78303.3	110196	104821	169445	125502	91406.9	113279	56922.1	76274.1	71080.5	102436	83865.4	108524	117438	88077.2	59122.6	146548	185706	59319.9	122644	168302	227923	91851.9	140111	179171	50039.4	61232.9	92889.6	33934.4
RABL3	3	10	78805.8	155069	111998	190716	72249.5	63451.1	112048	50394.4	86621	66202	95995.6	87744.9	67392	55914.7	72895	59984.4	103163	120165	78661.9	85860.1	147897	177311	135321	135282	194408	123811	78731.4	92086.8	57288.7
PTPN1	5	17	64808.2	125364	95993.8	189505	127112	57014.7	109966	39623.6	62771.3	49660.6	96738.1	88126.9	47688.8	80071.3	66382.9	41595.8	106975	160657	68220.2	107858	105053	191262	65021.1	116387	243757	36678.8	46858.7	90715.8	25481.7
POR	2	4	58313.5	95348	75003.8	158136	117368	149156	108888	46450	74201.5	53855.5	102949	91017.8	93432	116792	82671.1	127538	88890.8	176492	164110	133852	103868	171474	91709.2	96083.8	217736	106751	62438	95007.8	50830.5
EMD	4	15	63454.1	119421	76754.4	196913	111626	59575.1	104624	39949.4	68439.7	38020.4	93312.5	87233.3	80555.5	93182.2	71527.6	42223.3	61479.9	126281	60074.5	115309	79296	186272	113976	84979.9	234169	112295	42025	87637.1	48361.1
MAIP1	3	10	74834.9	103149	117941	186968	64863.6	59062.6	101137	42179.9	49855.3	49135.2	72646.1	68970.4	50336.6	62517.4	56520.1	63522	120481	162726	71641.3	73103.2	131596	203998	107498	130318	209290	115161	54527	78457.6	46032.3
MPZL1	3	11	105078	101937	87162.1	136339	95376.1	73265.7	99859.6	48501.2	43687.5	31763.5	42970.4	39562.3	50152.6	58649.5	45041	63957	78442.9	102820	71070.5	74822.8	65905.5	84422.6	83185.5	92940.4	119880	57859.1	38385.8	50068.2	31553.6
BZW1	4	13	78373.4	124452	85887.7	169093	89168	52047.2	99836.8	62230.2	54618.7	48525	79890.8	79496.8	80621.5	53444.3	65546.7	68913.2	88158.2	123173	96190.3	85351.7	153959	255978	128191	96818.9	203506	199068	36205	60997.7	60192
SCAMP3	3	11	99437.3	119256	75305.1	156926	89162.5	54241.5	99054.7	124764	102956	83143.2	117666	98492.9	100745	72857.9	100089	211366	162361	168057	170306	88902.9	124749	189646	118527	94873.5	151165	125418	58676.4	77420	60185.1
CLPB	5	17	58314.4	119559	82576.2	168130	78213.5	79824.9	97769.5	34242.5	44069.9	34512.2	65792.2	60087.5	30414.4	44414.7	44790.5	39633	93871.5	151739	49712.9	53318.4	97160.8	168348	98073.5	134121	213159	110379	45442.3	79858.6	43375.1
SLC39A10	3	10	37005.6	121992	100679	221956	55888.1	45826.4	97224.5	25333.6	55863.6	56191.5	103754	99853.2	36750.2	48378.9	60875	40110.8	98890.6	174409	54380.8	57570.8	130083	225614	102161	134163	277540	112027	56606.8	97981.6	48138.4
TMEM161A	3	8	39520.8	130957	82037.7	202737	72147	41436.7	94806	21749.5	54252	43556.1	90956.8	84274.9	44083	40301.6	54167.7	57193.6	85009.9	137377	57675.3	53077.2	89440.9	174697	83779.6	108704	223262	82319.8	40049.7	90119.8	37187.8
RHOT1	4	14	63687.6	95143	67773.3	144225	109101	70868.8	91799.7	33080.1	39845.8	29578.5	55784	50470.4	65368.2	68433.6	48937.2	29068.1	54124.9	77741.8	25996.3	85934.8	67289.4	105846	61531.6	60255	112015	52365.3	32924.3	57446.4	27786.5
DNAJA1	3	13	67755.8	120743	66757.9	173108	71563.5	40343.4	90045.3	42710.9	49908.6	33267.4	73342.7	72309.2	71639	52071.8	56464.2	54583.7	79507.3	129780	61908.8	95025.5	112029	197277	123479	86478.7	197974	149927	31803.8	66354	55841.5
SLC25A11	1	5	54813.8	147009	41233.8	136704	91499.8	68102.2	89893.8	42228.6	85414.8	30828.6	68644	68949.6	55869.4	53122.2	57865.3	15309.1	45021.6	49028.6	13974.6	79267.2	75394	139994	39692.6	49635.6	124581	19223.2	30014	82849.4	14076
SERPINH1	5	18	135548	71844	65894.1	77581.6	119850	67227.4	89657.5	109134	44861.5	46711.3	54648.2	46223.3	99916.9	98344.2	71405.6	69035.3	87350.5	79303.6	70454.3	114153	76320.2	82495.8	84179.9	94323.7	102209	69549.2	51072.2	46745.6	31617.3
ATP2B1	8	26	47426.8	103038	92985.7	127403	90894.7	73637.9	89231.2	28919.6	48555.2	44918.4	49465	49708.7	47415	69115.1	48299.6	42732.5	80693.8	89729.8	54602.1	84851.4	96827.2	101339	71829.5	117297	136094	95720.8	50115	61831.2	37910.7
SLC1A3	3	11	32751.4	73493.9	89216.9	172321	95023.3	56448.2	86542.4	18026.9	30610.8	33799.8	68763.7	59148.8	92457	80123	54704.3	68630.5	86169.3	123652	51456.9	94062.2	98813.2	159200	139767	112075	193763	111704	39557.4	59593.4	48853.4
SLC1A4	4	14	41145.9	87743.2	87520.2	169584	74929.9	51452.7	85396	19325.6	39542	34850.9	56314.4	52029.3	40555.6	41185.4	40543.3	31424.9	78830.5	98664.6	32088.9	53617.5	79776.6	88649.1	55383.1	104827	181243	57709.8	46851.5	71167.1	27441.4
ACSL4	2	6	60776.5	89082.5	90695.2	147138	64859.7	44890.7	82907	34972	33595.7	34415.5	53442.5	50870	36098.9	41603.5	40714	46045.5	73944.5	91374.8	51441	46258.8	91875.7	110048	87408.8	102198	143312	85970.7	38403.2	51819.7	34458.2
XPO1	6	21	53378.8	98524.4	60544.1	147631	84431.1	47885	82065.7	36486.4	48804.9	39745.1	66166.4	64977.1	67383.9	50676.6	53462.9	42925.2	93991.9	100811	44720.8	80573.9	103104	186799	80001.7	101949	191889	79879.9	32060.2	55986.5	33429.7
SPTLC1	4	13	48791.3	95352	79275.7	137514	75104.4	50448.6	81081.1	24162.3	35445.3	29646.8	50875.5	50020.5	32613.3	51133.3	39128.1	34398.8	68558.2	94252.2	43349.3	56113.5	78115.4	107782	74402.1	84001.9	142006	75762.5	31577.8	55112.8	32252.5
SLC38A2	3	10	68319	68321.3	43457.4	91469	102756	102362	79447.5	23246.9	19272.2	12912	22037.3	19926.1	39314.6	39722.5	25204.5	32499.8	24188.8	32703.9	27562.4	52452.5	29656.9	42654.4	45265	32464.3	63072.9	36983.6	16987.5	26301.9	25568.4
ABCB6	5	21	19011.3	83137.1	57395.1	164064	82991.3	65720.3	78719.9	14176.8	41826.5	34952	81578.3	80565.2	49536.5	67364	52857	38581.8	90269.8	186349	42100.3	79213.3	89688.9	215034	76262.9	102621	256420	75426	39705.5	92303.6	31739.5
SLC35F2	2	7	38245.7	86839.9	83795.1	152342	57745.1	41689.7	76776.3	17194.5	28927.8	29291.8	44273.6	39190.8	28559.3	26402	30548.5	53675.7	60776	79958.7	60253.3	31355.3	71688	93263.4	109212	84609.1	133198	96964	30972	44090.9	40764.9
RAB18	2	9	37887.8	69974.6	82834.1	122099	87224.7	57968	76331.4	36219	57278.3	67079.3	92913.2	97317	112712	114245	82537.8	41788.2	126158	138063	49219.1	147655	144532	152616	85542.7	162000	224842	74803.3	86874.8	104615	42146.9
SLC27A2	3	11	59028.5	85120.8	55857.3	114056	76151.9	66281.5	76082.6	38648.2	51753.5	33114.8	48790.4	46953.5	61082.8	62153.5	48928.1	40681.5	64890	94300	31612.9	74374.7	77151.6	111125	65215.4	60615.7	119479	53331	41938.3	54035.8	32942.1
GCN1	6	26	39295.8	86995.1	42952.2	149785	83059.4	39141	73538	35739.7	52733.2	37518.2	84346	77919.6	133921	47079.5	67036.8	47325.8	60173	107559	40600.9	87110.8	107352	268594	83002.3	64627.6	230718	92374.2	27382.7	65079.2	42185.9
MCU	1	3	74304.3	77496.3	41283.3	69595	103101	50917.3	69449.5	65045	73909.3	31576.3	68863.7	64803.3	88223.7	114498	72417	25352.3	62843.7	66962.3	39132.3	139812	83290	137926	82929	61075.3	100857	56130.7	27445.7	58698.3	24372.3
ABCD3	1	5	97344.4	71586.6	27953.4	47445.6	99031	69222	68763.8	92709.2	69046.4	27722.2	40195.8	35100.6	104330	57898.6	61000.4	24551.9	38578.4	45633.2	23042	89826.4	45697	50308.2	36543	31091.4	47818.4	23394	24209.4	34158.8	19836
HSP90B1	2	9	61585.5	66574.8	39352.4	78515.9	72192.7	91257	68246.4	63057.6	51918.4	38608.6	69912.7	57800	61390.6	92028.6	62102.3	23902.4	56231	86563.4	37227.8	109359	67400.6	99708.8	52184.1	70352.6	133572	51843.9	38666.9	63751.6	25447.4
PIGU	2	8	28982.9	57332.8	47803.5	88699.4	100132	83072.5	67670.6	14466.4	25281.9	17226.7	31185.8	29963.1	45747	63908.2	32539.9	27471.2	41494.1	61416.5	59160.5	78173.2	61071.6	85539	103697	76287.9	146283	123794	31890.2	53376.5	57590.9
COX15	5	18	53145.1	90992.7	32798.6	77027.4	85705.4	63578.2	67207.9	37587.6	66735.9	26047.5	55007.7	61756.5	91669.7	81975.5	60111.5	29242.1	49903.1	56143.9	30908.2	100988	47406.2	83638.9	69565.2	53521.7	109215	38630.7	23583.7	58495	23291.9
SLC30A1	2	5	34605.4	50313	41174.4	97025	83827	75560.8	63750.9	25340.4	15445.2	15172.4	24830.6	24638.7	30361.6	36153.6	24563.2	28774.2	33332.8	35633	29440.4	58702.8	35411	48959.8	58808	34487	66860.6	54805.2	40757	41196	30478.8
HCCS	2	9	31616.2	71866.8	44893.3	87410.2	89446.3	53695.2	63154.7	22582.4	40422.7	21761.5	60689.1	52841.3	42741.9	51950.7	41855.6	39772.8	60289	95297.6	42449.9	54560.3	52795.3	117327	61482.4	88124.8	171226	45772.2	18560.7	70258.3	23798.8
SLC29A1	1	4	33457.2	50136.2	59835.8	84048.8	88494.2	61533.5	62917.6	16940.7	23821.5	20402	31099.5	26842.2	46689.8	53185.2	31283	21648.6	38467	30634.2	33877.8	78754.8	37279.5	53740.2	42115.2	42855.2	51411	33550	28729	31914	16533.8
BZW2	2	8	63851.2	65604	60220.9	89797.9	59462	37937.9	62812.3	57052	53337.8	43647.2	61442.8	57887.8	77353.6	64332.8	59293.4	69974.1	88882.6	90759.6	95912.5	87200	125186	160480	138682	84239.2	132097	147952	34960.9	48259.8	57630.5
SLC5A6	3	10	21150.3	67156.1	60599.8	133546	53251.5	36339.5	62007.3	14006.4	37830.6	31845.6	65228	59419.2	33966.5	45869.8	41166.6	34839.6	76527.9	135251	45049.9	50556.7	84653.2	155918	84352	90715.4	190426	73989.8	30953.6	58551	27889.3
HSD17B12	2	9	29633.3	55496.7	57448.2	96923.8	67160.9	54636.6	60216.6	16257	23014.4	22751.9	38967.4	34998.8	37534.3	48933.6	31779.6	25476.9	42984	61111.2	28866.9	60541.1	59255.3	85106	51144.8	57013.7	89008.3	50666	28324.6	43052.1	19667.2
PRSS56	2	10	29149.2	56974.8	31821.2	70329.6	110008	62537.7	60136.7	66454.8	91113.6	71251.8	117713	107495	189026	221680	123533	58034.7	199226	307300	84185.7	288900	203610	330400	113612	188710	344100	301100	96830.6	166314	65810.1
SLC25A17	5	19	26016.6	62778.2	35079.9	80233.8	95111	59594.8	59802.4	16806.3	34819	23535.5	43405.1	36439.3	64822.9	69783.9	41373.1	37166	43517.4	63510.2	44721.2	90243	50383.9	85722.6	64574.4	48557.3	107325	55944.2	21563.4	42462.5	30506.5
SLC39A1	2	8	19473.4	49309.4	46966.4	84388.8	68518.4	78905	57926.9	8990.75	16679.2	15420.5	28241.9	26965.8	17800.6	43264.4	22480.4	74086.2	37727.9	51610.5	95113	50609.2	39543.1	63460	109774	48496.5	88623.2	101085	21324.8	37232.6	55434.9
ABCB7	2	7	23388.6	53948.7	38812.3	100739	68114.6	50957.1	55993.4	15312.5	24235.8	17537.6	37673.7	40395.4	43147.1	53698.9	33143	19071.7	46412.9	89659.6	24634.9	59665.1	45985.4	110796	53833.1	54641.3	118049	53128.9	22364.6	45305.6	23254.4
SLC20A1	2	7	24706.1	66278.1	68264.1	119644	29307.9	23329.6	55255	13581.7	22254.4	20981.1	38161.9	39902.9	20416.1	21718.4	25288.1	28421.2	46675.7	57733.3	30044.5	24807.1	64261.4	82703.1	67543.7	59058.7	100088	51730.6	24963.2	36762.7	23615.8
PPIB	3	11	43764.3	58432.1	51057.8	76938.4	53269.6	44385.6	54641.3	44980.9	48893.9	45587.7	55083.2	56062.6	43762.5	66153.2	51503.4	38266.2	65481.8	78078.4	50237.2	75737	98184.7	122216	115096	81330.5	118036	112384	48767.5	62681.6	55448.3
TRIP13	4	13	24854.2	51280.3	49362	74939.5	73901.3	45773.3	53351.8	27523.1	37087.5	44899.6	61453.7	60747.3	139469	67210.8	62627.3	76878.8	59646.8	60737.5	99485.7	101658	112516	171994	93858.1	51218.4	100627	192049	24761.3	35464.5	52361.2
CSE1L	7	42	42595	57508	35044.7	81623.7	53234.5	29134.1	49856.7	36965.6	38015.6	23397.1	46039.2	46558.3	50328.5	48551.2	41407.9	34775.3	49095	71892.2	49205.2	62295.7	66952.3	132884	65703.6	45947.3	119022	71551.4	21359.5	34740.1	29696.5
SACM1L	4	12	43192.6	51510.9	47839.4	89069.5	43553.6	22891.6	49676.3	25925.9	31849	25496.2	43441.1	40542.4	38937	48991.1	36454.7	33942	51409.8	73603.2	31200.5	59680.7	59123	89654.8	15598	65445.6	109435	10283.8	30300.2	48997.2	6559.42
SLC16A6	3	12	21608.2	49769.7	55359.7	84540.4	45023.8	35487.7	48631.6	9341.75	21450.2	21485	30442.7	27357.8	10234	31277.4	21655.6	17345.2	54350.9	56442.3	36564.8	36601	83221.8	85312.2	58280.6	56393.1	68820.4	46312.6	29890.2	34109.1	23476.7
ESYT2	5	18	41764.4	40898	41772.3	64266.8	59249.4	42826.2	48462.8	26695.3	25608.9	22063.2	27560	24195.4	44708.3	49473.2	31472	25012	46651.1	54518.4	28178.7	57149.3	55053.1	61140.3	45503.2	51329.4	70997.5	42057.5	27727	34282.6	22742.6
RCN2	3	8	22035.5	46827.2	21809.8	56865.4	80740.9	57753.8	47672.1	20089	27073.1	13560.7	36648.1	32993.4	58086.6	60028.1	35497	16736.8	22503.2	33303.5	21188.2	79395.8	34325.2	67724.2	46259.5	27440.2	69895.6	30873.5	15374.5	36909.5	17862.4
NOMO1	4	18	35055.5	51712.7	19890.8	67882.6	50201.3	43792.1	44755.8	21098.8	23736.1	13436.4	30423	28967.5	41741.6	39185.7	28369.9	14873.4	25683.8	41259.6	15667.6	50008.2	28971.1	62975.8	21209.6	30516.1	75526.3	18250.2	12892.4	27610.9	9075.36
DNAJB12	2	5	19620.5	47572.4	35148.8	74986.6	43053	34307.4	42448.1	17089.6	31405.8	29521.8	47808.6	46507.4	34300.8	42897	35647.3	27656.6	57563	85908	37432.4	44910.4	69992	105620	61598.2	68967	121049	68338.8	32431.8	50502.8	30769.4
SLC35E1	2	8	30565.6	42919.7	41870.9	58235	19611.4	16422.2	34937.5	16726.1	30943.3	23567.5	32495.6	29666	23131.9	22129.2	25522.8	25825.3	49909.5	45814.2	27657.7	22494.4	60648.4	63179.4	63148.4	59874.3	67888.3	46780.9	24885	33813.4	23274.2
COPB1	2	7	10433.6	17902.9	4547.7	17599.2	48145.4	23688.1	20386.2	12059.5	10334	5108.97	13484.9	12035.8	58696.7	21700.9	19060.1	7452.76	9680.27	11491.5	4403.57	46281.3	14952.7	27388.1	21080.4	9108.59	26493	20758.4	4134.33	15214.2	12074

## Sheet: 155 description
initial_alias	converted_alias	name	description	namespace
SLC3A2	ENSG00000168003	SLC3A2	solute carrier family 3 member 2 [Source:HGNC Symbol;Acc:HGNC:11026]	ENTREZGENE,HGNC,UNIPROT_GN,WIKIGENE
SLC7A5	ENSG00000103257	SLC7A5	solute carrier family 7 member 5 [Source:HGNC Symbol;Acc:HGNC:11063]	ENTREZGENE,HGNC,UNIPROT_GN,WIKIGENE
SLC25A5	ENSG00000005022	SLC25A5	solute carrier family 25 member 5 [Source:HGNC Symbol;Acc:HGNC:10991]	ENTREZGENE,HGNC,UNIPROT_GN,WIKIGENE
SLC25A3	ENSG00000075415	SLC25A3	solute carrier family 25 member 3 [Source:HGNC Symbol;Acc:HGNC:10989]	ENTREZGENE,HGNC,UNIPROT_GN,WIKIGENE
SEC61A2	ENSG00000065665	SEC61A2	SEC61 translocon subunit alpha 2 [Source:HGNC Symbol;Acc:HGNC:17702]	ENTREZGENE,HGNC,UNIPROT_GN,WIKIGENE
SLC16A1	ENSG00000155380	SLC16A1	solute carrier family 16 member 1 [Source:HGNC Symbol;Acc:HGNC:10922]	ENTREZGENE,HGNC,UNIPROT_GN,WIKIGENE
ATP1A1	ENSG00000163399	ATP1A1	ATPase Na+/K+ transporting subunit alpha 1 [Source:HGNC Symbol;Acc:HGNC:799]	ENTREZGENE,HGNC,UNIPROT_GN,WIKIGENE
ATP5F1A	ENSG00000152234	ATP5F1A	ATP synthase F1 subunit alpha [Source:HGNC Symbol;Acc:HGNC:823]	ENTREZGENE,HGNC,UNIPROT_GN,WIKIGENE
SEC61A1	ENSG00000058262	SEC61A1	SEC61 translocon subunit alpha 1 [Source:HGNC Symbol;Acc:HGNC:18276]	ENTREZGENE,HGNC,UNIPROT_GN,WIKIGENE
SLC43A3	ENSG00000134802	SLC43A3	solute carrier family 43 member 3 [Source:HGNC Symbol;Acc:HGNC:17466]	ENTREZGENE,HGNC,UNIPROT_GN,WIKIGENE
ATP2A2	ENSG00000174437	ATP2A2	ATPase sarcoplasmic/endoplasmic reticulum Ca2+ transporting 2 [Source:HGNC Symbol;Acc:HGNC:812]	ENTREZGENE,HGNC,UNIPROT_GN,WIKIGENE
SLC16A3	ENSG00000141526	SLC16A3	solute carrier family 16 member 3 [Source:HGNC Symbol;Acc:HGNC:10924]	ENTREZGENE,HGNC,UNIPROT_GN,WIKIGENE
CEPT1	ENSG00000134255	CEPT1	choline/ethanolamine phosphotransferase 1 [Source:HGNC Symbol;Acc:HGNC:24289]	ENTREZGENE,HGNC,UNIPROT_GN,WIKIGENE
ATP5F1B	ENSG00000110955	ATP5F1B	ATP synthase F1 subunit beta [Source:HGNC Symbol;Acc:HGNC:830]	ENTREZGENE,HGNC,UNIPROT_GN,WIKIGENE
SLC25A6	ENSG00000169100	SLC25A6	solute carrier family 25 member 6 [Source:HGNC Symbol;Acc:HGNC:10992]	ENTREZGENE,HGNC,UNIPROT_GN,WIKIGENE
HSPA9	ENSG00000113013	HSPA9	heat shock protein family A (Hsp70) member 9 [Source:HGNC Symbol;Acc:HGNC:5244]	ENTREZGENE,HGNC,UNIPROT_GN,WIKIGENE
SLC1A5	ENSG00000105281	SLC1A5	solute carrier family 1 member 5 [Source:HGNC Symbol;Acc:HGNC:10943]	ENTREZGENE,HGNC,UNIPROT_GN,WIKIGENE
SLC38A1	ENSG00000111371	SLC38A1	solute carrier family 38 member 1 [Source:HGNC Symbol;Acc:HGNC:13447]	ENTREZGENE,HGNC,UNIPROT_GN,WIKIGENE
HSPA5	ENSG00000044574	HSPA5	heat shock protein family A (Hsp70) member 5 [Source:HGNC Symbol;Acc:HGNC:5238]	ENTREZGENE,HGNC,UNIPROT_GN,WIKIGENE
HSPA8	ENSG00000109971	HSPA8	heat shock protein family A (Hsp70) member 8 [Source:HGNC Symbol;Acc:HGNC:5241]	ENTREZGENE,HGNC,UNIPROT_GN,WIKIGENE
ARF4	ENSG00000168374	ARF4	ADP ribosylation factor 4 [Source:HGNC Symbol;Acc:HGNC:655]	ENTREZGENE,HGNC,UNIPROT_GN,WIKIGENE
SLC30A7	ENSG00000162695	SLC30A7	solute carrier family 30 member 7 [Source:HGNC Symbol;Acc:HGNC:19306]	ENTREZGENE,HGNC,UNIPROT_GN,WIKIGENE
RPN1	ENSG00000163902	RPN1	ribophorin I [Source:HGNC Symbol;Acc:HGNC:10381]	ENTREZGENE,HGNC,UNIPROT_GN,WIKIGENE
SSR1	ENSG00000124783	SSR1	signal sequence receptor subunit 1 [Source:HGNC Symbol;Acc:HGNC:11323]	ENTREZGENE,HGNC,UNIPROT_GN,WIKIGENE
CANX	ENSG00000127022	CANX	calnexin [Source:HGNC Symbol;Acc:HGNC:1473]	ENTREZGENE,HGNC,UNIPROT_GN,WIKIGENE
HACD3	ENSG00000074696	HACD3	3-hydroxyacyl-CoA dehydratase 3 [Source:HGNC Symbol;Acc:HGNC:24175]	ENTREZGENE,HGNC,UNIPROT_GN,WIKIGENE
SSR4	ENSG00000180879	SSR4	signal sequence receptor subunit 4 [Source:HGNC Symbol;Acc:HGNC:11326]	ENTREZGENE,HGNC,UNIPROT_GN,WIKIGENE
ATP5MG	ENSG00000167283	ATP5MG	ATP synthase membrane subunit g [Source:HGNC Symbol;Acc:HGNC:14247]	HGNC,UNIPROT_GN
STT3A	ENSG00000134910	STT3A	STT3 oligosaccharyltransferase complex catalytic subunit A [Source:HGNC Symbol;Acc:HGNC:6172]	ENTREZGENE,HGNC,UNIPROT_GN,WIKIGENE
TMEM33	ENSG00000109133	TMEM33	transmembrane protein 33 [Source:HGNC Symbol;Acc:HGNC:25541]	ENTREZGENE,HGNC,UNIPROT_GN,WIKIGENE
TECR	ENSG00000099797	TECR	trans-2,3-enoyl-CoA reductase [Source:HGNC Symbol;Acc:HGNC:4551]	ENTREZGENE,HGNC,UNIPROT_GN,WIKIGENE
SEC22B	ENSG00000265808	SEC22B	SEC22 homolog B, vesicle trafficking protein [Source:HGNC Symbol;Acc:HGNC:10700]	ENTREZGENE,HGNC,UNIPROT_GN,WIKIGENE
SLC7A11	ENSG00000151012	SLC7A11	solute carrier family 7 member 11 [Source:HGNC Symbol;Acc:HGNC:11059]	ENTREZGENE,HGNC,UNIPROT_GN,WIKIGENE
CYC1	ENSG00000179091	CYC1	cytochrome c1 [Source:HGNC Symbol;Acc:HGNC:2579]	HGNC,UNIPROT_GN
SURF4	ENSG00000148248	SURF4	surfeit 4 [Source:HGNC Symbol;Acc:HGNC:11476]	ENTREZGENE,HGNC,UNIPROT_GN,WIKIGENE
DHCR24	ENSG00000116133	DHCR24	24-dehydrocholesterol reductase [Source:HGNC Symbol;Acc:HGNC:2859]	ENTREZGENE,HGNC,UNIPROT_GN,WIKIGENE
PHGDH	ENSG00000092621	PHGDH	phosphoglycerate dehydrogenase [Source:HGNC Symbol;Acc:HGNC:8923]	ENTREZGENE,HGNC,UNIPROT_GN,WIKIGENE
DPM1	ENSG00000000419	DPM1	dolichyl-phosphate mannosyltransferase subunit 1, catalytic [Source:HGNC Symbol;Acc:HGNC:3005]	ENTREZGENE,HGNC,UNIPROT_GN,WIKIGENE
HSP90AB1	ENSG00000096384	HSP90AB1	heat shock protein 90 alpha family class B member 1 [Source:HGNC Symbol;Acc:HGNC:5258]	ENTREZGENE,HGNC,UNIPROT_GN,WIKIGENE
ARL1	ENSG00000120805	ARL1	ADP ribosylation factor like GTPase 1 [Source:HGNC Symbol;Acc:HGNC:692]	ENTREZGENE,HGNC,UNIPROT_GN,WIKIGENE
BSG	ENSG00000172270	BSG	basigin (Ok blood group) [Source:HGNC Symbol;Acc:HGNC:1116]	ENTREZGENE,HGNC,UNIPROT_GN,WIKIGENE
HAX1	ENSG00000143575	HAX1	HCLS1 associated protein X-1 [Source:HGNC Symbol;Acc:HGNC:16915]	ENTREZGENE,HGNC,UNIPROT_GN,WIKIGENE
SCD	ENSG00000099194	SCD	stearoyl-CoA desaturase [Source:HGNC Symbol;Acc:HGNC:10571]	ENTREZGENE,HGNC,UNIPROT_GN,WIKIGENE
QPCTL	ENSG00000011478	QPCTL	glutaminyl-peptide cyclotransferase like [Source:HGNC Symbol;Acc:HGNC:25952]	ENTREZGENE,HGNC,UNIPROT_GN,WIKIGENE
ATP1B3	ENSG00000069849	ATP1B3	ATPase Na+/K+ transporting subunit beta 3 [Source:HGNC Symbol;Acc:HGNC:806]	ENTREZGENE,HGNC,UNIPROT_GN,WIKIGENE
PHB	ENSG00000167085	PHB	prohibitin [Source:HGNC Symbol;Acc:HGNC:8912]	ENTREZGENE,HGNC,UNIPROT_GN,WIKIGENE
HSPD1	ENSG00000144381	HSPD1	heat shock protein family D (Hsp60) member 1 [Source:HGNC Symbol;Acc:HGNC:5261]	ENTREZGENE,HGNC,UNIPROT_GN,WIKIGENE
ATP1B1	ENSG00000143153	ATP1B1	ATPase Na+/K+ transporting subunit beta 1 [Source:HGNC Symbol;Acc:HGNC:804]	ENTREZGENE,HGNC,UNIPROT_GN,WIKIGENE
SLC7A6	ENSG00000103064	SLC7A6	solute carrier family 7 member 6 [Source:HGNC Symbol;Acc:HGNC:11064]	ENTREZGENE,HGNC,UNIPROT_GN,WIKIGENE
SEC61B	ENSG00000106803	SEC61B	SEC61 translocon subunit beta [Source:HGNC Symbol;Acc:HGNC:16993]	HGNC,UNIPROT_GN
DDOST	ENSG00000244038	DDOST	dolichyl-diphosphooligosaccharide--protein glycosyltransferase non-catalytic subunit [Source:HGNC Symbol;Acc:HGNC:2728]	ENTREZGENE,HGNC,UNIPROT_GN,WIKIGENE
TIMM50	ENSG00000105197	TIMM50	translocase of inner mitochondrial membrane 50 [Source:HGNC Symbol;Acc:HGNC:23656]	ENTREZGENE,HGNC,UNIPROT_GN,WIKIGENE
SLC38A5	ENSG00000017483	SLC38A5	solute carrier family 38 member 5 [Source:HGNC Symbol;Acc:HGNC:18070]	ENTREZGENE,HGNC,UNIPROT_GN,WIKIGENE
GPX8	ENSG00000164294	GPX8	glutathione peroxidase 8 (putative) [Source:HGNC Symbol;Acc:HGNC:33100]	ENTREZGENE,HGNC,UNIPROT_GN,WIKIGENE
RPN2	ENSG00000118705	RPN2	ribophorin II [Source:HGNC Symbol;Acc:HGNC:10382]	ENTREZGENE,HGNC,UNIPROT_GN,WIKIGENE
VDAC2	ENSG00000165637	VDAC2	voltage dependent anion channel 2 [Source:HGNC Symbol;Acc:HGNC:12672]	ENTREZGENE,HGNC,UNIPROT_GN,WIKIGENE
PGRMC1	ENSG00000101856	PGRMC1	progesterone receptor membrane component 1 [Source:HGNC Symbol;Acc:HGNC:16090]	ENTREZGENE,HGNC,UNIPROT_GN,WIKIGENE
TFRC	ENSG00000072274	TFRC	transferrin receptor [Source:HGNC Symbol;Acc:HGNC:11763]	ENTREZGENE,HGNC,UNIPROT_GN,WIKIGENE
SLC25A22	ENSG00000177542	SLC25A22	solute carrier family 25 member 22 [Source:HGNC Symbol;Acc:HGNC:19954]	ENTREZGENE,HGNC,UNIPROT_GN,WIKIGENE
ATP5F1D	ENSG00000099624	ATP5F1D	ATP synthase F1 subunit delta [Source:HGNC Symbol;Acc:HGNC:837]	ENTREZGENE,HGNC,UNIPROT_GN,WIKIGENE
COX4I1	ENSG00000131143	COX4I1	cytochrome c oxidase subunit 4I1 [Source:HGNC Symbol;Acc:HGNC:2265]	ENTREZGENE,HGNC,UNIPROT_GN,WIKIGENE
TMEM165	ENSG00000134851	TMEM165	transmembrane protein 165 [Source:HGNC Symbol;Acc:HGNC:30760]	ENTREZGENE,HGNC,UNIPROT_GN,WIKIGENE
ATP5F1C	ENSG00000165629	ATP5F1C	ATP synthase F1 subunit gamma [Source:HGNC Symbol;Acc:HGNC:833]	ENTREZGENE,HGNC,UNIPROT_GN,WIKIGENE
PHB2	ENSG00000215021	PHB2	prohibitin 2 [Source:HGNC Symbol;Acc:HGNC:30306]	ENTREZGENE,HGNC,UNIPROT_GN,WIKIGENE
IMMT	ENSG00000132305	IMMT	inner membrane mitochondrial protein [Source:HGNC Symbol;Acc:HGNC:6047]	ENTREZGENE,HGNC,UNIPROT_GN,WIKIGENE
AIFM1	ENSG00000156709	AIFM1	apoptosis inducing factor mitochondria associated 1 [Source:HGNC Symbol;Acc:HGNC:8768]	ENTREZGENE,HGNC,UNIPROT_GN,WIKIGENE
TM9SF3	ENSG00000077147	TM9SF3	transmembrane 9 superfamily member 3 [Source:HGNC Symbol;Acc:HGNC:21529]	ENTREZGENE,HGNC,UNIPROT_GN,WIKIGENE
CERS2	ENSG00000143418	CERS2	ceramide synthase 2 [Source:HGNC Symbol;Acc:HGNC:14076]	ENTREZGENE,HGNC,UNIPROT_GN,WIKIGENE
HSP90AA1	ENSG00000080824	HSP90AA1	heat shock protein 90 alpha family class A member 1 [Source:HGNC Symbol;Acc:HGNC:5253]	ENTREZGENE,HGNC,UNIPROT_GN,WIKIGENE
SLC2A1	ENSG00000117394	SLC2A1	solute carrier family 2 member 1 [Source:HGNC Symbol;Acc:HGNC:11005]	ENTREZGENE,HGNC,UNIPROT_GN,WIKIGENE
SLC35B2	ENSG00000157593	SLC35B2	solute carrier family 35 member B2 [Source:HGNC Symbol;Acc:HGNC:16872]	ENTREZGENE,HGNC,UNIPROT_GN,WIKIGENE
ALDH3A2	ENSG00000072210	ALDH3A2	aldehyde dehydrogenase 3 family member A2 [Source:HGNC Symbol;Acc:HGNC:403]	ENTREZGENE,HGNC,UNIPROT_GN,WIKIGENE
VDAC1	ENSG00000213585	VDAC1	voltage dependent anion channel 1 [Source:HGNC Symbol;Acc:HGNC:12669]	ENTREZGENE,HGNC,UNIPROT_GN,WIKIGENE
ALG1	ENSG00000033011	ALG1	ALG1 chitobiosyldiphosphodolichol beta-mannosyltransferase [Source:HGNC Symbol;Acc:HGNC:18294]	ENTREZGENE,HGNC,UNIPROT_GN,WIKIGENE
ATP5PD	ENSG00000167863	ATP5PD	ATP synthase peripheral stalk subunit d [Source:HGNC Symbol;Acc:HGNC:845]	ENTREZGENE,HGNC,UNIPROT_GN,WIKIGENE
ATP5PO	ENSG00000241837	ATP5PO	ATP synthase peripheral stalk subunit OSCP [Source:HGNC Symbol;Acc:HGNC:850]	HGNC,UNIPROT_GN
PON2	ENSG00000105854	PON2	paraoxonase 2 [Source:HGNC Symbol;Acc:HGNC:9205]	ENTREZGENE,HGNC,UNIPROT_GN,WIKIGENE
AUP1	ENSG00000115307	AUP1	AUP1 lipid droplet regulating VLDL assembly factor [Source:HGNC Symbol;Acc:HGNC:891]	ENTREZGENE,HGNC,UNIPROT_GN,WIKIGENE
ACSL3	ENSG00000123983	ACSL3	acyl-CoA synthetase long chain family member 3 [Source:HGNC Symbol;Acc:HGNC:3570]	ENTREZGENE,HGNC,UNIPROT_GN,WIKIGENE
SLC25A19	ENSG00000125454	SLC25A19	solute carrier family 25 member 19 [Source:HGNC Symbol;Acc:HGNC:14409]	ENTREZGENE,HGNC,UNIPROT_GN,WIKIGENE
RCN1	ENSG00000049449	RCN1	reticulocalbin 1 [Source:HGNC Symbol;Acc:HGNC:9934]	ENTREZGENE,HGNC,UNIPROT_GN,WIKIGENE
SLC39A14	ENSG00000104635	SLC39A14	solute carrier family 39 member 14 [Source:HGNC Symbol;Acc:HGNC:20858]	ENTREZGENE,HGNC,UNIPROT_GN,WIKIGENE
CLPTM1L	ENSG00000049656	CLPTM1L	CLPTM1 like [Source:HGNC Symbol;Acc:HGNC:24308]	ENTREZGENE,HGNC,UNIPROT_GN,WIKIGENE
CPT1A	ENSG00000110090	CPT1A	carnitine palmitoyltransferase 1A [Source:HGNC Symbol;Acc:HGNC:2328]	ENTREZGENE,HGNC,UNIPROT_GN,WIKIGENE
PEX3	ENSG00000034693	PEX3	peroxisomal biogenesis factor 3 [Source:HGNC Symbol;Acc:HGNC:8858]	HGNC,UNIPROT_GN
ELOB	ENSG00000103363	ELOB	elongin B [Source:HGNC Symbol;Acc:HGNC:11619]	ENTREZGENE,HGNC,UNIPROT_GN,WIKIGENE
AFG3L2	ENSG00000141385	AFG3L2	AFG3 like matrix AAA peptidase subunit 2 [Source:HGNC Symbol;Acc:HGNC:315]	ENTREZGENE,HGNC,UNIPROT_GN,WIKIGENE
SLC39A7	ENSG00000112473	SLC39A7	solute carrier family 39 member 7 [Source:HGNC Symbol;Acc:HGNC:4927]	ENTREZGENE,HGNC,UNIPROT_GN,WIKIGENE
TMX3	ENSG00000166479	TMX3	thioredoxin related transmembrane protein 3 [Source:HGNC Symbol;Acc:HGNC:24718]	ENTREZGENE,HGNC,UNIPROT_GN,WIKIGENE
ATP5PB	ENSG00000116459	ATP5PB	ATP synthase peripheral stalk-membrane subunit b [Source:HGNC Symbol;Acc:HGNC:840]	HGNC,UNIPROT_GN
SLC7A1	ENSG00000139514	SLC7A1	solute carrier family 7 member 1 [Source:HGNC Symbol;Acc:HGNC:11057]	ENTREZGENE,HGNC,UNIPROT_GN,WIKIGENE
CD44	ENSG00000026508	CD44	CD44 molecule (Indian blood group) [Source:HGNC Symbol;Acc:HGNC:1681]	ENTREZGENE,HGNC,UNIPROT_GN,WIKIGENE
HSPB1	ENSG00000106211	HSPB1	heat shock protein family B (small) member 1 [Source:HGNC Symbol;Acc:HGNC:5246]	ENTREZGENE,HGNC,UNIPROT_GN,WIKIGENE
SRPRB	ENSG00000144867	SRPRB	SRP receptor subunit beta [Source:HGNC Symbol;Acc:HGNC:24085]	ENTREZGENE,HGNC,UNIPROT_GN,WIKIGENE
FAR1	ENSG00000197601	FAR1	fatty acyl-CoA reductase 1 [Source:HGNC Symbol;Acc:HGNC:26222]	ENTREZGENE,HGNC,UNIPROT_GN,WIKIGENE
TGFBR1	ENSG00000106799	TGFBR1	transforming growth factor beta receptor 1 [Source:HGNC Symbol;Acc:HGNC:11772]	ENTREZGENE,HGNC,UNIPROT_GN,WIKIGENE
ERGIC1	ENSG00000113719	ERGIC1	endoplasmic reticulum-golgi intermediate compartment 1 [Source:HGNC Symbol;Acc:HGNC:29205]	ENTREZGENE,HGNC,UNIPROT_GN,WIKIGENE
NDUFB10	ENSG00000140990	NDUFB10	NADH:ubiquinone oxidoreductase subunit B10 [Source:HGNC Symbol;Acc:HGNC:7696]	HGNC,UNIPROT_GN
NUP210	ENSG00000132182	NUP210	nucleoporin 210 [Source:HGNC Symbol;Acc:HGNC:30052]	ENTREZGENE,HGNC,UNIPROT_GN,WIKIGENE
SLC25A13	ENSG00000004864	SLC25A13	solute carrier family 25 member 13 [Source:HGNC Symbol;Acc:HGNC:10983]	ENTREZGENE,HGNC,UNIPROT_GN,WIKIGENE
PTPMT1	ENSG00000110536	PTPMT1	protein tyrosine phosphatase mitochondrial 1 [Source:HGNC Symbol;Acc:HGNC:26965]	ENTREZGENE,HGNC,UNIPROT_GN,WIKIGENE
RABL3	ENSG00000144840	RABL3	RAB, member of RAS oncogene family like 3 [Source:HGNC Symbol;Acc:HGNC:18072]	ENTREZGENE,HGNC,UNIPROT_GN,WIKIGENE
PTPN1	ENSG00000196396	PTPN1	protein tyrosine phosphatase non-receptor type 1 [Source:HGNC Symbol;Acc:HGNC:9642]	ENTREZGENE,HGNC,UNIPROT_GN,WIKIGENE
POR	ENSG00000127948	POR	cytochrome p450 oxidoreductase [Source:HGNC Symbol;Acc:HGNC:9208]	ENTREZGENE,HGNC,UNIPROT_GN,WIKIGENE
EMD	ENSG00000102119	EMD	emerin [Source:HGNC Symbol;Acc:HGNC:3331]	ENTREZGENE,HGNC,UNIPROT_GN,WIKIGENE
MAIP1	ENSG00000162972	MAIP1	matrix AAA peptidase interacting protein 1 [Source:HGNC Symbol;Acc:HGNC:26198]	ENTREZGENE,HGNC,UNIPROT_GN,WIKIGENE
MPZL1	ENSG00000197965	MPZL1	myelin protein zero like 1 [Source:HGNC Symbol;Acc:HGNC:7226]	ENTREZGENE,HGNC,UNIPROT_GN,WIKIGENE
BZW1	ENSG00000082153	BZW1	basic leucine zipper and W2 domains 1 [Source:HGNC Symbol;Acc:HGNC:18380]	ENTREZGENE,HGNC,UNIPROT_GN,WIKIGENE
SCAMP3	ENSG00000116521	SCAMP3	secretory carrier membrane protein 3 [Source:HGNC Symbol;Acc:HGNC:10565]	ENTREZGENE,HGNC,UNIPROT_GN,WIKIGENE
PTPN1	ENSG00000196396	PTPN1	protein tyrosine phosphatase non-receptor type 1 [Source:HGNC Symbol;Acc:HGNC:9642]	ENTREZGENE,HGNC,UNIPROT_GN,WIKIGENE
CLPB	ENSG00000162129	CLPB	caseinolytic mitochondrial matrix peptidase chaperone subunit B [Source:HGNC Symbol;Acc:HGNC:30664]	ENTREZGENE,HGNC,UNIPROT_GN,WIKIGENE
SLC39A10	ENSG00000196950	SLC39A10	solute carrier family 39 member 10 [Source:HGNC Symbol;Acc:HGNC:20861]	ENTREZGENE,HGNC,UNIPROT_GN,WIKIGENE
TMEM161A	ENSG00000064545	TMEM161A	transmembrane protein 161A [Source:HGNC Symbol;Acc:HGNC:26020]	ENTREZGENE,HGNC,UNIPROT_GN,WIKIGENE
RHOT1	ENSG00000126858	RHOT1	ras homolog family member T1 [Source:HGNC Symbol;Acc:HGNC:21168]	ENTREZGENE,HGNC,UNIPROT_GN,WIKIGENE
DNAJA1	ENSG00000086061	DNAJA1	DnaJ heat shock protein family (Hsp40) member A1 [Source:HGNC Symbol;Acc:HGNC:5229]	ENTREZGENE,HGNC,UNIPROT_GN,WIKIGENE
SLC25A11	ENSG00000108528	SLC25A11	solute carrier family 25 member 11 [Source:HGNC Symbol;Acc:HGNC:10981]	ENTREZGENE,HGNC,UNIPROT_GN,WIKIGENE
SERPINH1	ENSG00000149257	SERPINH1	serpin family H member 1 [Source:HGNC Symbol;Acc:HGNC:1546]	ENTREZGENE,HGNC,UNIPROT_GN,WIKIGENE
ATP2B1	ENSG00000070961	ATP2B1	ATPase plasma membrane Ca2+ transporting 1 [Source:HGNC Symbol;Acc:HGNC:814]	ENTREZGENE,HGNC,UNIPROT_GN,WIKIGENE
SLC1A3	ENSG00000079215	SLC1A3	solute carrier family 1 member 3 [Source:HGNC Symbol;Acc:HGNC:10941]	ENTREZGENE,HGNC,UNIPROT_GN,WIKIGENE
SLC1A4	ENSG00000115902	SLC1A4	solute carrier family 1 member 4 [Source:HGNC Symbol;Acc:HGNC:10942]	ENTREZGENE,HGNC,UNIPROT_GN,WIKIGENE
ACSL4	ENSG00000068366	ACSL4	acyl-CoA synthetase long chain family member 4 [Source:HGNC Symbol;Acc:HGNC:3571]	ENTREZGENE,HGNC,UNIPROT_GN,WIKIGENE
XPO1	ENSG00000082898	XPO1	exportin 1 [Source:HGNC Symbol;Acc:HGNC:12825]	ENTREZGENE,HGNC,UNIPROT_GN,WIKIGENE
SPTLC1	ENSG00000090054	SPTLC1	serine palmitoyltransferase long chain base subunit 1 [Source:HGNC Symbol;Acc:HGNC:11277]	ENTREZGENE,HGNC,UNIPROT_GN,WIKIGENE
SLC38A2	ENSG00000134294	SLC38A2	solute carrier family 38 member 2 [Source:HGNC Symbol;Acc:HGNC:13448]	ENTREZGENE,HGNC,UNIPROT_GN,WIKIGENE
ABCB6	ENSG00000115657	ABCB6	ATP binding cassette subfamily B member 6 (Langereis blood group) [Source:HGNC Symbol;Acc:HGNC:47]	ENTREZGENE,HGNC,UNIPROT_GN,WIKIGENE
SLC35F2	ENSG00000110660	SLC35F2	solute carrier family 35 member F2 [Source:HGNC Symbol;Acc:HGNC:23615]	ENTREZGENE,HGNC,UNIPROT_GN,WIKIGENE
RAB18	ENSG00000099246	RAB18	RAB18, member RAS oncogene family [Source:HGNC Symbol;Acc:HGNC:14244]	ENTREZGENE,HGNC,UNIPROT_GN,WIKIGENE
SLC27A2	ENSG00000140284	SLC27A2	solute carrier family 27 member 2 [Source:HGNC Symbol;Acc:HGNC:10996]	ENTREZGENE,HGNC,UNIPROT_GN,WIKIGENE
GCN1	ENSG00000089154	GCN1	GCN1 activator of EIF2AK4 [Source:HGNC Symbol;Acc:HGNC:4199]	HGNC
MCU	ENSG00000156026	MCU	mitochondrial calcium uniporter [Source:HGNC Symbol;Acc:HGNC:23526]	ENTREZGENE,HGNC,UNIPROT_GN,WIKIGENE
ABCD3	ENSG00000117528	ABCD3	ATP binding cassette subfamily D member 3 [Source:HGNC Symbol;Acc:HGNC:67]	ENTREZGENE,HGNC,UNIPROT_GN,WIKIGENE
HSP90B1	ENSG00000166598	HSP90B1	heat shock protein 90 beta family member 1 [Source:HGNC Symbol;Acc:HGNC:12028]	ENTREZGENE,HGNC,UNIPROT_GN,WIKIGENE
PIGU	ENSG00000101464	PIGU	phosphatidylinositol glycan anchor biosynthesis class U [Source:HGNC Symbol;Acc:HGNC:15791]	ENTREZGENE,HGNC,UNIPROT_GN,WIKIGENE
COX15	ENSG00000014919	COX15	cytochrome c oxidase assembly homolog COX15 [Source:HGNC Symbol;Acc:HGNC:2263]	ENTREZGENE,HGNC,UNIPROT_GN,WIKIGENE
SLC30A1	ENSG00000170385	SLC30A1	solute carrier family 30 member 1 [Source:HGNC Symbol;Acc:HGNC:11012]	HGNC,UNIPROT_GN
HCCS	ENSG00000004961	HCCS	holocytochrome c synthase [Source:HGNC Symbol;Acc:HGNC:4837]	ENTREZGENE,HGNC,UNIPROT_GN,WIKIGENE
SLC29A1	ENSG00000112759	SLC29A1	solute carrier family 29 member 1 (Augustine blood group) [Source:HGNC Symbol;Acc:HGNC:11003]	ENTREZGENE,HGNC,UNIPROT_GN,WIKIGENE
BZW2	ENSG00000136261	BZW2	basic leucine zipper and W2 domains 2 [Source:HGNC Symbol;Acc:HGNC:18808]	ENTREZGENE,HGNC,UNIPROT_GN,WIKIGENE
SLC5A6	ENSG00000138074	SLC5A6	solute carrier family 5 member 6 [Source:HGNC Symbol;Acc:HGNC:11041]	ENTREZGENE,HGNC,UNIPROT_GN,WIKIGENE
HSD17B12	ENSG00000149084	HSD17B12	hydroxysteroid 17-beta dehydrogenase 12 [Source:HGNC Symbol;Acc:HGNC:18646]	ENTREZGENE,HGNC,UNIPROT_GN,WIKIGENE
PRSS56	ENSG00000237412	PRSS56	serine protease 56 [Source:HGNC Symbol;Acc:HGNC:39433]	ENTREZGENE,HGNC,UNIPROT_GN,WIKIGENE
SLC25A17	ENSG00000100372	SLC25A17	solute carrier family 25 member 17 [Source:HGNC Symbol;Acc:HGNC:10987]	ENTREZGENE,HGNC,UNIPROT_GN,WIKIGENE
SLC39A1	ENSG00000143570	SLC39A1	solute carrier family 39 member 1 [Source:HGNC Symbol;Acc:HGNC:12876]	ENTREZGENE,HGNC,UNIPROT_GN,WIKIGENE
ABCB7	ENSG00000131269	ABCB7	ATP binding cassette subfamily B member 7 [Source:HGNC Symbol;Acc:HGNC:48]	ENTREZGENE,HGNC,UNIPROT_GN,WIKIGENE
SLC20A1	ENSG00000144136	SLC20A1	solute carrier family 20 member 1 [Source:HGNC Symbol;Acc:HGNC:10946]	ENTREZGENE,HGNC,UNIPROT_GN,WIKIGENE
PPIB	ENSG00000166794	PPIB	peptidylprolyl isomerase B [Source:HGNC Symbol;Acc:HGNC:9255]	ENTREZGENE,HGNC,UNIPROT_GN,WIKIGENE
TRIP13	ENSG00000071539	TRIP13	thyroid hormone receptor interactor 13 [Source:HGNC Symbol;Acc:HGNC:12307]	ENTREZGENE,HGNC,UNIPROT_GN,WIKIGENE
CSE1L	ENSG00000124207	CSE1L	chromosome segregation 1 like [Source:HGNC Symbol;Acc:HGNC:2431]	ENTREZGENE,HGNC,UNIPROT_GN,WIKIGENE
SACM1L	ENSG00000211456	SACM1L	SAC1 like phosphatidylinositide phosphatase [Source:HGNC Symbol;Acc:HGNC:17059]	ENTREZGENE,HGNC,UNIPROT_GN,WIKIGENE
SLC16A6	ENSG00000108932	SLC16A6	solute carrier family 16 member 6 [Source:HGNC Symbol;Acc:HGNC:10927]	ENTREZGENE,HGNC,UNIPROT_GN,WIKIGENE
ESYT2	ENSG00000117868	ESYT2	extended synaptotagmin 2 [Source:HGNC Symbol;Acc:HGNC:22211]	ENTREZGENE,HGNC,UNIPROT_GN,WIKIGENE
RCN2	ENSG00000117906	RCN2	reticulocalbin 2 [Source:HGNC Symbol;Acc:HGNC:9935]	ENTREZGENE,HGNC,UNIPROT_GN,WIKIGENE
NOMO1	ENSG00000103512	NOMO1	NODAL modulator 1 [Source:HGNC Symbol;Acc:HGNC:30060]	HGNC,UNIPROT_GN
DNAJB12	ENSG00000148719	DNAJB12	DnaJ heat shock protein family (Hsp40) member B12 [Source:HGNC Symbol;Acc:HGNC:14891]	ENTREZGENE,HGNC,UNIPROT_GN,WIKIGENE
SLC35E1	ENSG00000127526	SLC35E1	solute carrier family 35 member E1 [Source:HGNC Symbol;Acc:HGNC:20803]	ENTREZGENE,HGNC,UNIPROT_GN,WIKIGENE

## Sheet: 85 interactors comparison
			comparison with Wt AVG
gene_name	# peptides	# transitions	381D	381D	381D	381D	381D	381D	381D	381D	381D AVG	365D	365D	365D	365D	365D aVG
SLC3A2	6	26	1.02086	1.02243	0.998239	0.99247	0.997606	0.995953	0.968421	1.00254	0.999815	0.992375	1.00385	0.996416	0.981498	0.993535
RAB18	2	9	1.04024	1.56301	0.592916	0.828035	0.821347	0.932385	0.961943	0.955189	0.961883	1.10084	1.17737	1.10002	1.15642	1.13366
HSP90B	8	37	1.82205	0.808973	0.556355	0.806435	0.707284	0.880796	1.06284	0.709096	0.919228	0.925785	1.19424	1.02336	0.939224	1.02065
PPIB	3	11	1.37277	1.47654	0.662198	0.813694	0.814	0.665211	0.487814	0.689147	0.872672	0.942701	1.12353	0.850707	0.829554	0.936622
BZW2	2	8	1.44821	1.36655	0.488292	0.688136	0.654254	0.847247	0.666075	0.582686	0.842681	0.986949	1.01089	1.15385	0.762914	0.978651
SERPINH1	5	18	1.29689	0.546181	0.723711	0.873668	0.718284	1.26805	0.637843	0.630257	0.836861	1.3454	1.21615	1.32016	0.756371	1.15952
SLC35E1	2	8	0.620031	1.326	0.537304	0.731647	0.64297	0.967684	0.908624	0.810086	0.818043	1.05938	0.865392	0.834613	0.813547	0.893234
DNAJB12	2	5	0.691553	1.35566	0.479675	0.787324	0.750534	0.810627	0.678798	0.782481	0.792081	0.93244	1.37973	1.0576	0.826224	1.049
HSPD1	7	29	1.14101	0.971502	0.378103	0.720991	0.742506	0.735255	1.1444	0.501592	0.79192	0.474738	0.706622	0.869701	0.7953	0.71159
GPX8	4	15	0.815911	0.881072	0.445224	0.637638	0.556266	0.831507	0.895785	0.78562	0.731128	0.790697	1.07866	0.874925	0.948892	0.923294
HSPA5	9	43	0.935104	1.09421	0.421435	0.650781	0.602613	0.710288	0.601491	0.687038	0.71287	0.719995	1.12544	0.900709	0.866017	0.903041
PTPM1	3	14	0.632341	0.917573	0.440803	0.64357	0.521113	0.945385	0.772145	0.785993	0.707365	0.869147	1.2138	0.979186	0.987283	1.01235
TFRC	9	35	0.322351	0.808084	0.399517	0.754191	0.762718	0.85461	0.847813	0.781376	0.691332	0.50854	0.817044	0.892487	1.05851	0.819144
HSP90A	2	8	1.33785	0.630294	0.454308	0.673157	0.645536	0.533737	0.730594	0.448454	0.681742	0.843078	1.15958	0.670942	0.594556	0.817039
SLC27A2	3	11	0.67542	0.853494	0.382072	0.567172	0.546681	1.0351	0.701258	0.681554	0.680343	0.757437	1.10761	0.532133	0.821493	0.804668
HSPA8	6	26	0.940392	1.0031	0.382259	0.683193	0.659735	0.581461	0.660039	0.53185	0.680254	0.701678	0.972282	0.824915	0.750469	0.812336
XPO1	6	21	0.641563	0.847583	0.335696	0.570653	0.557354	0.911781	0.880935	0.688663	0.679278	0.792373	0.842546	0.863595	1.07653	0.89376
SLC5A6	3	10	0.478567	1.00159	0.272297	0.541056	0.513455	0.682705	0.781683	1.07411	0.668183	0.652827	1.15224	0.918111	1.12861	0.962948
ELOB	3	11	1.12308	0.832697	0.353686	0.553212	0.483357	0.404049	0.918032	0.666586	0.666837	0.714231	0.688249	0.492271	0.990308	0.721265
CLPTM1L	4	16	0.568882	0.727705	0.312782	0.667307	0.613382	0.801171	0.88579	0.752657	0.66621	0.591588	0.900407	0.820791	0.945125	0.814478
ALG1	5	14	0.507135	0.894502	0.386298	0.546758	0.552212	0.592905	0.892338	0.912455	0.660575	0.781955	0.989903	0.621627	1.01725	0.852685
SLC7A6	4	14	0.969423	0.49815	0.385388	0.399078	0.376429	0.564614	1.20154	0.875177	0.658725	0.773837	0.674173	0.547305	1.16928	0.791148
SLC2A1	3	13	0.799324	0.634582	0.39193	0.580309	0.562717	0.789822	0.677349	0.81346	0.656187	0.64843	0.743187	0.92358	1.08627	0.850367
RABL3	3	10	0.461786	0.834743	0.47564	0.728941	0.629555	0.554243	0.807275	0.744263	0.654556	0.755853	0.847504	0.749438	0.956451	0.827311
SLC30A7	3	10	0.448486	0.854901	0.41631	0.586032	0.578877	0.77089	0.778794	0.795535	0.653728	0.80744	0.94405	0.972886	1.0428	0.941795
BZW1	4	13	0.891238	0.771009	0.31071	0.526639	0.519535	0.577049	0.902879	0.611983	0.63888	0.576547	0.785257	0.77537	0.935353	0.768132
SLC16A3	6	25	0.332679	0.820826	0.492465	0.614463	0.594863	0.685478	0.768621	0.794982	0.638047	0.907679	0.947477	0.849283	1.10165	0.951521
SURF4	4	17	0.460933	0.750439	0.356585	0.474056	0.431526	0.876477	0.985023	0.760197	0.636905	0.664593	0.753287	0.694369	1.00453	0.779196
ESYT2	5	18	0.904859	0.858875	0.437376	0.550465	0.485919	0.783201	0.488718	0.52956	0.629872	0.934962	1.08688	0.881211	0.614533	0.879397
ARF4	3	12	0.685013	0.717444	0.382863	0.582911	0.561927	0.607015	0.725586	0.748077	0.626354	0.709375	0.663742	0.544652	1.10076	0.754633
PTPN1	5	17	0.485868	0.79179	0.315064	0.611012	0.558164	0.947202	0.482622	0.749653	0.617672	0.682009	1.03948	1.5114	1.0272	1.06502
SLC1A3	3	11	0.424891	0.691558	0.262286	0.536778	0.457382	0.72757	0.937794	0.855096	0.611669	0.672159	0.95565	0.551569	1.00295	0.795581
ARL1	3	15	0.434264	0.808565	0.370139	0.467128	0.460612	0.61769	0.914342	0.813996	0.610842	0.747459	0.931397	0.578715	1.09571	0.838321
SLC38A5	3	12	0.357962	0.717543	0.299071	0.57886	0.531818	0.805161	0.860395	0.730836	0.610206	0.629009	0.897678	0.815773	0.926081	0.817135
SEC22B	4	17	0.607725	0.672194	0.383737	0.543575	0.486045	0.699383	0.676277	0.771412	0.605043	0.665697	0.962167	0.945646	0.882281	0.863948
SLC39A10	3	10	0.409994	0.821276	0.364327	0.642958	0.614751	0.616665	0.578728	0.7765	0.60315	0.616802	1.08737	0.850435	0.886237	0.86021
QPCTL	3	15	0.424697	0.873118	0.578888	0.763447	0.6934	0.569789	0.366374	0.530714	0.600053	0.873145	0.984434	0.936568	0.700781	0.873732
DNJA1	3	13	0.692386	0.7508	0.287848	0.659741	0.647295	0.648539	0.645934	0.453483	0.598253	0.694363	1.12291	0.744572	0.819638	0.845371
NDUFB10	3	12	0.451944	0.759719	0.295248	0.623214	0.601802	0.712575	0.61894	0.718446	0.597736	0.741207	1.04196	0.812441	0.857721	0.863333
ABCB7	2	7	0.627326	0.861761	0.259444	0.520251	0.59693	0.516633	0.601733	0.788801	0.59661	0.658689	1.19766	0.706042	0.81422	0.844153
TMEM33	5	22	0.58452	0.507117	0.382732	0.586393	0.551065	0.705906	0.769481	0.67693	0.595518	0.387493	0.520095	0.765308	0.869917	0.635703
PHGDH	6	23	0.856217	0.491991	0.408528	0.502511	0.456057	0.614693	0.993068	0.430002	0.594133	0.64366	0.60442	0.644532	0.680744	0.643339
MAIP1	3	10	0.581919	0.669245	0.321835	0.473053	0.444397	0.780547	0.67522	0.78816	0.591797	0.783104	1.01696	0.889405	0.983232	0.918174
FAR1	5	17	0.398442	0.631861	0.331425	0.523227	0.486981	0.686668	0.860616	0.800884	0.590013	0.638852	0.877057	0.565534	0.927398	0.75221
DHCR24	2	8	0.539524	0.765304	0.268168	0.549329	0.49816	0.762942	0.549621	0.713327	0.580797	0.672415	0.950008	1.09178	0.994063	0.927067
SLC39A7	2	8	0.437451	0.85121	0.349931	0.554447	0.451116	0.590624	0.549054	0.834162	0.577249	0.754663	0.661994	1.02148	1.02493	0.865768
AFG3L2	5	21	0.535872	0.67387	0.268203	0.555835	0.536415	0.864026	0.495952	0.654298	0.573059	0.688605	1.08251	1.0175	0.831528	0.905034
SLC7A5	6	27	0.58488	0.50542	0.391949	0.463583	0.455064	0.56589	0.762096	0.765815	0.561837	0.735996	0.681701	0.697612	0.922507	0.759454
SRPRB	3	10	0.495348	0.53443	0.288534	0.517189	0.47839	0.96888	0.564115	0.640819	0.560963	0.681313	1.02088	0.98066	0.768619	0.862869
ATP2B1	8	26	0.388761	0.635438	0.435618	0.482106	0.480944	0.629426	0.564897	0.817985	0.554397	0.775461	0.875189	0.788838	1.00499	0.86112
TIMM50	7	27	0.448985	0.623362	0.248111	0.577162	0.485207	0.622321	0.6441	0.759006	0.551032	0.578976	0.875899	0.65571	0.849118	0.739926
AIFM1	5	21	0.46646	0.612801	0.318474	0.501252	0.484612	0.636145	0.640651	0.746981	0.550922	0.689073	1.09414	0.695144	0.914696	0.848264
RHOT1	4	14	0.476709	0.594282	0.294879	0.532703	0.490612	0.473473	0.724544	0.773384	0.545073	0.513107	0.729663	0.432322	0.960188	0.65882
ACSL3	5	17	0.641499	0.55222	0.269646	0.497305	0.44773	0.801363	0.458083	0.615859	0.535463	0.662828	0.910194	0.866228	0.774249	0.803375
HACD3	6	24	0.409348	0.587264	0.355002	0.515845	0.460491	0.643032	0.618468	0.668537	0.532248	0.535782	0.640389	0.753169	0.788883	0.679556
IMMT	4	9	0.506702	0.569233	0.276949	0.477463	0.544669	0.479832	0.66057	0.722352	0.529721	0.516213	0.48625	0.588163	0.845444	0.609017
TMEM165	3	11	0.434511	0.576613	0.326164	0.465335	0.465147	0.647475	0.631794	0.669853	0.527112	0.557081	0.618809	0.70854	0.814141	0.674643
TMX3	6	20	0.436415	0.606084	0.323515	0.483305	0.420804	0.461811	0.588521	0.829359	0.518727	0.831043	1.14821	0.52146	0.956028	0.864185
HSPA9	7	32	0.422456	0.546938	0.304912	0.499191	0.449283	0.68141	0.540641	0.649521	0.511794	0.616468	1.03606	0.680938	0.767289	0.775189
SLC1A4	4	14	0.296138	0.60364	0.264085	0.418061	0.392987	0.735387	0.675489	0.697127	0.510364	0.580405	0.731819	0.711574	0.92417	0.736992
SLC29A1	1	4	0.401462	0.561113	0.280875	0.44522	0.361573	0.620289	0.667427	0.741945	0.509988	0.519072	0.431275	0.96811	1.07942	0.749469
ATP1B3	5	17	0.524017	0.520141	0.335744	0.407096	0.389179	0.530171	0.544965	0.825026	0.509543	0.696152	0.74214	0.604221	0.944993	0.746876
HSD17B12	2	9	0.400014	0.566568	0.310161	0.542259	0.468848	0.440326	0.579308	0.749416	0.507113	0.591409	0.838478	0.535397	0.910171	0.718864
MPZL1	3	11	0.535036	0.482384	0.281049	0.385668	0.354326	0.879264	0.495463	0.635623	0.506102	0.706767	0.900318	0.966929	0.802869	0.844221
ACSL4	2	6	0.486906	0.479778	0.289199	0.455225	0.437808	0.561499	0.61423	0.708815	0.504182	0.622557	0.763923	0.623367	0.786835	0.69917
ATP2A2	6	21	0.25716	0.519332	0.232316	0.49124	0.475382	0.604932	0.731691	0.719669	0.503965	0.532746	0.792645	0.661576	0.935141	0.730527
SCD	4	15	0.428562	0.559709	0.261397	0.430277	0.411426	0.512707	0.717733	0.681809	0.500452	0.505228	0.688378	0.783398	1.04682	0.755956
CD44	1	4	0.433223	0.368529	0.254146	0.369121	0.364488	0.852433	0.612841	0.739507	0.499286	0.482601	0.665735	0.8283	0.924242	0.725219
SLC20A1	2	7	0.275368	0.496382	0.246922	0.447504	0.465831	0.591406	0.717205	0.749976	0.498824	0.563069	0.701855	0.634283	0.863419	0.690657
ATP1A1	8	32	0.329987	0.462362	0.26404	0.392864	0.385573	0.533458	0.680828	0.893478	0.492824	0.437966	0.605696	0.642553	1.05421	0.685106
COX4I1	3	9	0.339236	0.645077	0.228984	0.467455	0.412224	0.55021	0.508288	0.745352	0.487103	0.595583	0.924652	0.805752	0.854013	0.795
ALDH3A2	6	21	0.239042	0.385916	0.219588	0.43579	0.360169	0.980605	0.600006	0.648028	0.483643	0.497001	0.956416	0.901369	0.799338	0.788531
SPTLC1	4	13	0.3632	0.529774	0.289845	0.510336	0.482959	0.553215	0.445542	0.687651	0.482815	0.683325	0.913192	0.684068	0.743411	0.755999
HAX1	4	17	0.310818	0.518237	0.215634	0.418103	0.41898	0.347231	0.672093	0.788016	0.461139	0.522221	0.834511	0.402216	1.00049	0.689859
SLC7A1	3	8	0.279585	0.500356	0.210237	0.449153	0.441135	0.597516	0.536878	0.667151	0.460251	0.44737	0.630015	0.599219	0.77876	0.613841
SLC35F2	2	7	0.315425	0.464145	0.296342	0.398685	0.346427	0.639905	0.590663	0.531705	0.447912	0.602749	0.703302	0.706267	0.682442	0.67369
PIGU	2	8	0.343788	0.719571	0.180724	0.317973	0.310323	0.360264	0.553427	0.768984	0.444382	0.419524	0.629611	0.748055	0.950186	0.686844
SLC16A6	3	12	0.327388	0.558006	0.285267	0.399718	0.367501	0.402683	0.260482	0.870933	0.433997	0.772088	0.761211	0.834034	0.988404	0.838934
CLPB	5	17	0.430875	0.544984	0.235019	0.46664	0.426901	0.363225	0.380012	0.59873	0.430798	0.669093	1.04825	0.468179	0.719166	0.726173
SLC38A1	4	15	0.17731	0.424389	0.184805	0.366345	0.362518	0.597624	0.578805	0.704305	0.424512	0.430692	0.697416	0.631148	0.866407	0.656416
SLC39A1	2	8	0.242111	0.44967	0.217865	0.418601	0.397794	0.62668	0.320848	0.715809	0.423672	0.538815	0.736418	0.771889	0.835359	0.72062
ATP1B1	4	17	0.267522	0.429487	0.192262	0.364453	0.359202	0.492366	0.551631	0.730045	0.423371	0.39247	0.582299	0.611401	0.898578	0.621187
SLC30A1	2	5	0.598834	0.378974	0.212787	0.330374	0.327437	0.514961	0.399505	0.488265	0.406392	0.44958	0.506172	0.536151	0.782243	0.568537
SLC1A5	7	34	0.170895	0.412984	0.167319	0.314694	0.309619	0.505213	0.4506	0.448032	0.34742	0.415642	0.642707	0.50367	0.605427	0.541862
SLC38A2	3	10	0.405639	0.355374	0.188085	0.30508	0.278022	0.416151	0.395556	0.405087	0.343624	0.322548	0.439802	0.385121	0.558323	0.426448
SLC7A11	4	15	0.269594	0.231847	0.216876	0.238316	0.207197	0.641625	0.422925	0.397059	0.32818	0.306521	0.271158	0.514875	0.421045	0.3784

## Sheet:  85 interactors comparison
			273N				273N_355N				355N_492N
gene_name	# peptides	# transitions	S1	S2	S3	273N AVG	S1	S2	S3	273N_355N Avg	S1	S2	S3	355N_492N Avg
SLC3A2	6	26	1.01965	0.995321	0.989251	1.00141	0.996247	0.999471	0.981	0.99224	0.995967	0.991888	0.973983	0.987279
RAB18	2	9	1.30888	1.33922	1.88037	1.50949	1.3638	1.95102	1.6896	1.66814	0.764429	0.906324	0.963802	0.878185
PPIB	3	11	1.39114	1.75064	1.80779	1.64986	1.18281	1.73317	1.81208	1.57602	0.692657	0.88947	0.895042	0.825723
DNAJB12	2	5	1.14637	1.69133	1.72005	1.51925	1.11039	1.9301	1.95317	1.66455	0.513016	0.827562	0.88645	0.742343
SERPINH1	5	18	1.25861	1.29234	1.62093	1.39063	1.45302	1.59054	1.42877	1.49078	0.831832	0.735188	0.636102	0.734374
HSP90B	8	37	1.11539	1.68356	1.78517	1.52804	1.17582	1.80005	1.72934	1.5684	0.638482	0.764466	0.763076	0.722008
ESYT2	5	18	1.08889	1.2223	1.43782	1.24967	1.00295	1.3924	1.35501	1.25012	0.549072	0.684604	0.722567	0.652081
TFRC	9	35	0.749274	1.44075	1.45939	1.21647	0.586284	1.42283	1.01085	1.00665	0.438877	0.843499	0.666676	0.649684
SLC2A1	3	13	0.748969	0.794329	1.26678	0.936693	0.818221	1.20458	0.995172	1.00599	0.487571	0.778832	0.649151	0.638518
SLC27A2	3	11	0.892533	1.29573	1.30443	1.16423	0.705383	1.3707	1.05203	1.0427	0.497795	0.62871	0.747604	0.624703
SLC35E1	2	8	1.25644	1.47308	1.58788	1.43913	1.29088	1.51555	1.1801	1.32884	0.456586	0.75653	0.646856	0.619991
HSP90A	2	8	1.08666	1.61454	1.39391	1.36504	1.08074	1.59959	1.63078	1.43704	0.580202	0.642677	0.620268	0.614382
HSPA5	9	43	0.891742	1.45005	1.63566	1.32582	0.902664	1.64018	1.6141	1.38565	0.421873	0.680712	0.734998	0.612528
ATP1B3	5	17	0.913887	0.964876	1.13669	1.00515	1.075	1.27325	1.26089	1.20305	0.541103	0.612521	0.629906	0.59451
RABL3	3	10	1.06206	1.27733	1.37246	1.23729	0.9644	1.36931	1.24757	1.19376	0.549969	0.659796	0.546414	0.585393
SLC39A10	3	10	0.789619	1.42426	1.58357	1.26582	0.829609	1.73005	1.74776	1.43581	0.373934	0.630247	0.742681	0.582287
GPX8	4	15	0.924105	1.2153	1.37322	1.17087	0.868205	1.33611	1.18628	1.1302	0.523134	0.662897	0.52831	0.571447
HSPA8	6	26	0.983563	1.76275	1.42773	1.39135	0.886196	1.68786	1.76986	1.44797	0.407813	0.628748	0.674363	0.570308
NDUFB10	3	12	0.728157	1.38086	1.42157	1.17686	0.762666	1.37183	1.25941	1.1313	0.332283	0.735504	0.615952	0.561246
SLC7A6	4	14	1.14918	1.10943	1.34015	1.19959	1.1694	1.29837	1.34855	1.27211	0.562337	0.488219	0.616579	0.555712
SRPRB	3	10	0.868216	1.28596	1.40412	1.1861	0.778758	1.45895	1.44202	1.22658	0.37643	0.594257	0.696212	0.555633
QPCTL	3	15	0.95017	1.23111	1.27386	1.15171	1.01556	1.4023	1.1813	1.19972	0.501173	0.635725	0.523942	0.553613
ALG1	5	14	1.06396	1.36159	1.34213	1.25589	0.891669	1.33522	1.37419	1.20036	0.455149	0.601862	0.589733	0.548915
BZW2	2	8	1.39811	1.81666	1.67686	1.63054	0.945436	1.49439	1.81186	1.41723	0.393428	0.546435	0.699363	0.546408
ABCB7	2	7	0.642082	1.50878	1.60339	1.25142	0.7599	1.58847	1.36632	1.23823	0.348666	0.656028	0.634246	0.546313
AIFM1	5	21	0.699612	1.09953	1.26135	1.02016	0.826816	1.35139	1.31094	1.16305	0.392225	0.602411	0.643501	0.546046
ARF4	3	12	1.19433	1.43302	1.47095	1.3661	0.859833	1.35151	1.21149	1.14095	0.447382	0.527566	0.65916	0.544703
SLC16A3	6	25	1.2646	1.30536	1.34822	1.30606	1.05735	1.25364	0.92819	1.07973	0.527644	0.630461	0.472146	0.543417
ATP2B1	8	26	0.93354	0.992974	1.01046	0.978991	1.11469	1.31701	1.32903	1.25357	0.483345	0.59558	0.522061	0.533662
PIGU	2	8	0.633414	0.873491	1.27757	0.928157	0.792776	1.51663	1.51481	1.27474	0.330931	0.549847	0.709205	0.529994
DNJA1	3	13	0.977199	1.74955	1.49332	1.40669	0.737203	1.75976	1.75789	1.41828	0.287483	0.586238	0.686691	0.520137
DHC24	2	8	0.775753	1.11961	1.13824	1.0112	0.770897	1.26443	1.33334	1.12289	0.38628	0.645753	0.514147	0.515393
SLC30A1	2	5	0.482331	0.667719	1.00976	0.719935	0.497776	0.950542	0.894459	0.780926	0.478542	0.544758	0.502519	0.508606
SLC7A5	6	27	0.967845	1.00028	1.11994	1.02936	1.02013	1.16949	1.14981	1.11314	0.456369	0.531942	0.517155	0.501822
HSPA9	7	32	0.672871	1.01285	1.36122	1.01565	0.765188	1.34046	0.897705	1.00112	0.336307	0.602789	0.551005	0.4967
ATP1A1	8	32	0.612256	0.855053	1.24927	0.905527	0.701474	1.07603	1.24248	1.00666	0.363772	0.504327	0.621548	0.496549
SLC1A4	4	14	0.582318	0.671276	1.20255	0.818714	0.783788	1.34305	1.28767	1.13817	0.347166	0.522398	0.616926	0.495497
SEC22B	4	17	0.859894	1.13933	1.05528	1.01817	0.710761	1.12131	1.20381	1.01196	0.435418	0.533234	0.515381	0.494678
CLPTM1L	4	16	0.770625	1.31189	1.44183	1.17478	0.648113	1.39361	1.01273	1.01815	0.319056	0.604381	0.543799	0.489079
HSPD1	7	29	0.803527	1.6252	1.07978	1.1695	0.51208	1.52506	1.66973	1.23562	0.29536	0.555308	0.606538	0.485735
PTPN1	5	17	0.685448	1.25088	1.44312	1.12648	0.743142	1.53684	0.830131	1.0367	0.298757	0.578104	0.580019	0.485626
SCD	4	15	0.692171	1.17289	1.10984	0.991636	0.569855	1.06374	0.979727	0.871108	0.36712	0.60879	0.477925	0.484611
PTPM1	3	14	0.96361	1.40056	1.36236	1.24218	0.91019	1.24452	0.922337	1.02568	0.369176	0.582729	0.501886	0.484597
XPO1	6	21	0.854963	1.5874	1.53056	1.32431	0.825711	1.5936	1.55437	1.32456	0.279381	0.495238	0.674318	0.482979
AFG3L2	5	21	0.649033	1.27645	1.45586	1.12712	0.720703	1.45716	1.32247	1.16678	0.282379	0.567205	0.589778	0.479788
SLC39A7	2	8	0.809799	1.4432	1.42861	1.2272	1.06931	1.1464	1.16119	1.12563	0.35788	0.593578	0.481828	0.477762
ARL1	3	15	1.10709	1.40334	1.26662	1.25902	0.980837	1.49877	1.41975	1.29978	0.364444	0.476082	0.588613	0.47638
FAR1	5	17	0.892284	1.23182	1.07554	1.06655	0.627798	0.967708	0.956699	0.850735	0.417591	0.596349	0.414747	0.476229
TMEM165	3	11	0.732339	0.959879	1.25891	0.983708	0.831707	1.14511	0.955354	0.977389	0.409735	0.546046	0.468186	0.474656
SLC30A7	3	10	0.952957	1.31131	1.45637	1.24021	0.907489	1.35283	1.2535	1.17127	0.347982	0.503237	0.529592	0.46027
COX41	3	9	0.630148	1.32238	1.34936	1.10063	0.745805	1.39061	1.26058	1.13233	0.293787	0.560462	0.513698	0.455982
SPTC1	4	13	0.781741	1.05776	1.16491	1.00147	0.805133	1.32957	1.19068	1.10846	0.311951	0.541721	0.513006	0.455559
IMMT	4	9	0.539115	0.626711	1.22369	0.796506	0.56334	0.926266	0.754186	0.747931	0.341582	0.534613	0.477939	0.451378
SLC16A6	3	12	1.12062	1.1555	1.25515	1.17709	0.782741	0.908575	0.9806	0.890639	0.398503	0.44518	0.507246	0.45031
SLC5A6	3	10	0.752257	1.34297	1.60877	1.23466	0.795362	1.64906	1.45277	1.29906	0.284253	0.511553	0.554782	0.450196
ACSL3	5	17	0.655641	0.913761	1.03903	0.869478	0.790949	1.14303	0.978605	0.97086	0.393957	0.501356	0.453306	0.44954
HSD17B12	2	9	0.839013	1.19362	0.920224	0.984284	0.790791	1.21803	0.914992	0.974605	0.388079	0.591869	0.351117	0.443688
MAIP1	3	10	0.86232	1.28674	1.13368	1.09424	0.874798	1.36738	1.16709	1.13642	0.345602	0.501371	0.480122	0.442365
SLC39A1	2	8	0.574324	0.917062	0.917507	0.802965	0.651898	1.31352	0.936351	0.967255	0.300348	0.539656	0.486928	0.442311
CLPB	5	17	0.691291	1.19143	0.925701	0.936141	0.935897	1.48473	1.04252	1.15438	0.331473	0.575382	0.415851	0.440902
TIM50	7	27	0.562145	1.28647	1.35305	1.06722	0.603958	1.21213	0.965391	0.92716	0.239511	0.541886	0.521721	0.434373
HACD3	6	24	0.9016	1.02568	1.26045	1.06257	0.618753	0.941597	0.832492	0.797614	0.374933	0.479411	0.448061	0.434135
SURF4	4	17	0.815643	1.17851	1.20486	1.06634	0.680851	1.1757	1.20839	1.02165	0.315868	0.441837	0.543847	0.433851
TMEM33	5	22	0.83313	0.938864	1.28049	1.0175	0.487757	0.899436	0.725766	0.704319	0.352356	0.482903	0.464005	0.433088
RHOT1	4	14	0.652065	1.01727	1.00131	0.890215	0.5626	1.05959	0.787745	0.803311	0.310426	0.539671	0.44772	0.432606
SLC29A1	1	4	0.518882	0.764373	1.18984	0.824365	0.593054	0.729559	0.975471	0.766028	0.402806	0.435482	0.456709	0.431665
SLC1A3	3	11	0.777638	1.24396	1.49133	1.17098	0.862141	1.48842	1.17846	1.17634	0.306671	0.46599	0.513761	0.428807
ELOB	3	11	1.14562	1.6296	0.861442	1.21222	0.876661	1.25182	1.6296	1.25269	0.37897	0.436013	0.46398	0.426321
SLC7A1	3	8	0.573774	1.0003	1.27623	0.950102	0.625755	1.45346	0.948769	1.00933	0.172891	0.529443	0.562047	0.42146
TMX3	6	20	0.834547	1.16197	0.979618	0.992043	1.01458	1.35659	0.981947	1.1177	0.374575	0.484743	0.396475	0.418598
SLC38A5	3	12	0.87805	1.29329	1.37234	1.18123	0.731042	1.36607	1.06931	1.05548	0.290642	0.517217	0.443667	0.417175
ATP2A2	6	21	0.511907	0.978292	1.31446	0.934886	0.652109	1.09711	1.06101	0.936744	0.273892	0.482728	0.492992	0.416538
MPZL1	3	11	0.594045	0.761641	1.14358	0.833089	0.835607	1.06617	0.785885	0.895889	0.346109	0.447572	0.42705	0.406911
SLC20A1	2	7	0.769419	0.978343	1.41053	1.05277	0.719534	1.17443	1.05451	0.982824	0.293422	0.440604	0.477146	0.403724
ACSL4	2	6	0.76476	0.924754	1.05899	0.916168	0.860592	1.20525	1.07538	1.04707	0.327725	0.442767	0.426464	0.398986
BZW1	4	13	0.999417	1.65559	1.08169	1.24557	0.615123	1.31721	1.65559	1.19597	0.253941	0.415956	0.518501	0.396132
HAX1	4	17	0.601621	1.04587	0.941092	0.862859	0.787958	1.39645	0.973215	1.05254	0.273539	0.5103	0.387116	0.390318
SLC38A1	4	15	0.481954	0.932822	1.18351	0.866094	0.640768	1.35982	1.10113	1.03391	0.211126	0.408498	0.536035	0.38522
SLC35F2	2	7	0.646847	0.808027	1.12809	0.860989	0.854723	1.16413	1.08431	1.03439	0.289359	0.413661	0.437374	0.380132
PHGDH	6	23	0.98492	1.14926	0.837945	0.990707	0.741888	1.04289	1.25785	1.01421	0.352048	0.406151	0.378497	0.378899
ALDH3A2	6	21	0.381869	0.78313	0.609187	0.591395	0.507628	1.23763	0.78853	0.844595	0.229745	0.464207	0.311932	0.335295
ATP1B1	4	17	0.44899	0.756419	0.945425	0.716945	0.45336	0.902211	0.881658	0.745743	0.201784	0.351991	0.431646	0.328474
CD44	1	4	0.505701	0.7366	1.124	0.788768	0.718382	1.03219	0.665823	0.805467	0.23888	0.317952	0.405618	0.320816
SLC38A2	3	10	0.391758	0.566582	0.575564	0.511302	0.440854	0.84436	0.509548	0.598254	0.230945	0.358881	0.344807	0.311544
SLC1A5	7	34	0.422937	0.576474	0.980134	0.659848	0.562983	1.08344	0.792172	0.812864	0.179282	0.329944	0.363538	0.290921
SLC7A11	4	15	0.645978	0.561372	0.995178	0.734176	0.556411	0.589306	0.842904	0.662874	0.173361	0.193564	0.395151	0.254026

## Sheet:  Fluvastatin
Table 9			relative ratio
gene_name	# peptides	# transitions	Fluva-control (1)	Fluva-control (2)	control(1)	control(2)	Fluva-control (AVG)	control(AVG)
PHGDH	6	23	2.33113	2.34384	0.804087	0.719924	2.33748	0.762006
CD44	1	4	1.84965	2.15996	1.04014	1.13102	2.0048	1.08558
SLC7A1	3	8	1.95266	1.88503	1.30182	0.806705	1.91884	1.05426
SLC7A11	4	15	1.74877	1.85812	1.15178	1.00158	1.80345	1.07668
SLC1A4	4	14	1.80122	1.7326	1.18519	0.840523	1.76691	1.01286
SLC20A1	2	7	1.6736	1.77819	1.39142	1.03613	1.7259	1.21378
SLC1A3	3	11	1.74359	1.52957	1.07918	0.814497	1.63658	0.946838
SLC38A1	4	15	1.63071	1.59615	1.35366	0.964509	1.61343	1.15908
BZW1	4	13	1.57362	1.63611	1.05002	0.729098	1.60486	0.889557
SLC1A5	7	34	1.68605	1.46523	1.21543	0.822872	1.57564	1.01915
ELOB	3	11	1.43466	1.6542	1.39265	0.665513	1.54443	1.02908
SPTC1	4	13	1.5502	1.40742	1.33826	0.873998	1.47881	1.10613
MPZL1	3	11	1.49975	1.4309	1.29429	0.88347	1.46533	1.08888
SLC38A2	3	10	1.43212	1.41683	0.852437	1.16248	1.42447	1.00746
TMX3	6	20	1.39273	1.37573	1.23015	0.97603	1.38423	1.10309
HSPA5	9	43	1.47567	1.27879	1.32543	0.91376	1.37723	1.1196
HSP90A	2	8	1.4495	1.30438	1.08901	0.673096	1.37694	0.881053
HSP90B	8	37	1.41366	1.33886	1.05187	0.701707	1.37626	0.876789
DHC24	2	8	1.36399	1.35536	1.40787	0.748368	1.35968	1.07812
HSPA8	6	26	1.37879	1.32831	1.36203	0.800735	1.35355	1.08138
ARF4	3	12	1.27359	1.42864	1.21638	0.824382	1.35111	1.02038
FAR1	5	17	1.39659	1.30353	1.33218	0.787851	1.35006	1.06002
SLC2A1	3	13	1.39116	1.28292	0.719391	0.895804	1.33704	0.807598
XPO1	6	21	1.29342	1.36311	0.99318	0.769318	1.32827	0.881249
MAIP1	3	10	1.35124	1.25495	1.36045	1.01259	1.3031	1.18652
SURF4	4	17	1.3728	1.18127	0.965123	0.82589	1.27704	0.895507
BZW2	2	8	1.12758	1.39098	0.961444	0.725078	1.25928	0.843261
SLC5A6	3	10	1.23591	1.27756	1.37052	0.869529	1.25673	1.12002
SLC35F2	2	7	1.29805	1.19738	1.35706	0.866353	1.24771	1.1117
DNAJB12	2	5	1.31607	1.17787	1.29956	1.01312	1.24697	1.15634
GPX8	4	15	1.28967	1.18426	1.43111	0.770757	1.23696	1.10093
PTPN1	5	17	1.33693	1.11747	1.47265	0.653951	1.2272	1.0633
ATP1A1	8	32	1.25698	1.16929	1.32847	0.949922	1.21313	1.1392
ACSL4	2	6	1.23686	1.17821	0.989236	0.878476	1.20754	0.933856
DNJA1	3	13	1.05156	1.33813	0.987582	0.755316	1.19484	0.871449
ALG1	5	14	1.30882	1.0754	1.27989	0.928335	1.19211	1.10411
SLC16A6	3	12	1.21052	1.15381	1.1539	0.92142	1.18216	1.03766
ATP1B3	5	17	1.29829	1.05779	1.15549	1.06634	1.17804	1.11092
TMEM165	3	11	1.2272	1.08791	1.47961	0.816836	1.15756	1.14822
SLC30A7	3	10	1.09977	1.20988	1.39922	0.85959	1.15482	1.1294
SRPRB	3	10	1.2076	1.07627	1.20135	0.931245	1.14193	1.0663
TIM50	7	27	1.20598	1.05341	1.20874	0.833978	1.1297	1.02136
ESYT2	5	18	1.17522	1.08224	1.24835	0.875	1.12873	1.06167
ABCB7	2	7	1.21192	1.04527	1.33939	0.989648	1.1286	1.16452
SLC35E1	2	8	1.0474	1.2012	0.959799	0.995377	1.1243	0.977588
HSD17B12	2	9	1.07262	1.16718	1.25573	1.01184	1.1199	1.13378
RAB18	2	9	1.08321	1.15552	1.11345	0.834335	1.11937	0.973894
SLC39A1	2	8	1.09908	1.11002	0.852826	1.10856	1.10455	0.980695
HSPA9	7	32	1.16021	1.01316	1.30137	1.00221	1.08668	1.15179
PTPM1	3	14	1.20635	0.966473	1.19462	0.782583	1.08641	0.988602
ATP1B1	4	17	1.09037	1.0772	1.31552	1.12397	1.08378	1.21974
SLC30A1	2	5	1.16345	1.00218	1.12939	1.06421	1.08281	1.0968
SLC38A5	3	12	1.08147	1.08046	1.35252	0.788814	1.08097	1.07067
HAX1	4	17	1.12682	1.03181	1.25507	0.837701	1.07931	1.04638
HSPD1	7	29	1.12904	1.02578	1.253	0.877524	1.07741	1.06526
SLC7A5	6	27	1.08137	1.07292	1.26468	0.888125	1.07715	1.0764
SLC29A1	1	4	1.01893	1.1291	1.24479	0.8651	1.07402	1.05494
SLC7A6	4	14	1.05111	1.09313	1.0579	0.898468	1.07212	0.978185
SEC22B	4	17	1.16651	0.966349	1.27973	0.855458	1.06643	1.06759
ALDH3A2	6	21	1.03065	1.0982	1.29787	0.957618	1.06443	1.12774
ATP2B1	8	26	1.06503	1.06063	1.25612	0.92439	1.06283	1.09025
CLPTM1L	4	16	1.0667	1.0074	0.853992	0.902483	1.03705	0.878238
TMEM33	5	22	0.96273	1.0736	1.33973	0.776073	1.01816	1.0579
SLC27A2	3	11	1.038	0.914009	0.976644	0.948306	0.976005	0.962475
SLC3A2	6	26	0.96711	0.974648	1.05221	1.02356	0.970879	1.03789
RABL3	3	10	0.972842	0.962758	1.31332	1.08915	0.9678	1.20123
HACD3	6	24	1.06339	0.855166	1.13799	0.907493	0.95928	1.02274
ATP2A2	6	21	1.00239	0.909382	1.25538	0.871651	0.955886	1.06351
PIGU	2	8	1.01618	0.888756	1.19482	1.01608	0.952471	1.10545
SERPINH1	5	18	1.02321	0.854784	1.3855	0.645152	0.938998	1.01533
RHOT1	4	14	0.983463	0.887101	1.36273	0.897593	0.935282	1.13016
COX41	3	9	0.973751	0.880142	1.1516	0.963091	0.926947	1.05734
AFG3L2	5	21	0.935775	0.91626	1.07603	1.05343	0.926017	1.06473
SLC39A10	3	10	0.93355	0.912957	1.30782	0.85191	0.923254	1.07986
AIFM1	5	21	1.02117	0.808191	1.26422	0.944929	0.914679	1.10457
ARL1	3	15	0.893332	0.875073	1.0392	0.886469	0.884203	0.962836
SLC16A3	6	25	0.927589	0.791924	1.06278	0.927996	0.859757	0.99539
IMMT	4	9	0.864899	0.819969	1.58003	0.874259	0.842434	1.22715
ACSL3	5	17	0.843532	0.832891	1.42188	0.893401	0.838212	1.15764
SCD	4	15	0.870464	0.777538	1.0751	0.954267	0.824001	1.01468
TECR	9	35	0.863015	0.784849	1.20708	0.894122	0.823932	1.0506
CLPB	5	17	0.852094	0.790211	1.20459	1.0021	0.821152	1.10335
NDUFB10	3	12	0.855913	0.770338	0.993012	0.921095	0.813125	0.957054
PPIB	3	11	0.748774	0.751686	1.09475	0.82154	0.75023	0.958145
SLC39A7	2	8	0.776572	0.711692	1.02663	1.21921	0.744132	1.12292
QPCTL	3	15	0.755963	0.688474	1.25113	0.940506	0.722218	1.09582
