# Supplementary material for: SLC3A2 N-glycosylation and Golgi remodeling regulate SLC7A amino acid exchangers and stress mitigation
Source: J Biol Chem. 2023 Nov 2;299(12):105416. doi: 10.1016/j.jbc.2023.105416 (PMC10698284; doi:10.1016/j.jbc.2023.105416)
Supplement: Supplemental Table S5 [file mmc6.csv]

Sample Name	Hela wt 1-1 low	Hela wt 1-2 low	Hela wt 1-3 low	Hela wt 1-4 low		Hela SLC 2-1 low	Hela SLC 2-2 low	Hela SLC 2-3 low	Hela SLC 2-4 low	Hela SLC 2-5 low	Hela wt swain 3-1 low	Hela wt swain 3-3 low	Hela wt swain 3-4 low	Hela wt swain 3-5 low		Hela SLC swain 4-1 low	Hela SLC swain 4-2 low	Hela SLC swain 4-3 low	Hela SLC swain 4-4 low	Hela SLC swain 4-5 low	Hela wt cast 5-1 low	Hela wt cast 5-2 low	Hela wt cast 5-3 low	Hela wt cast 5-4 low	Hela wt cast 5-5 low	Hela SLC cast 6-1 low	Hela SLC cast 6-2 low	Hela SLC cast 6-3 low	Hela SLC cast 6-4 low
Group	A wt low	A wt low	A wt low	A wt low		B SLC low	B SLC low	B SLC low	B SLC low	B SLC low	C wt swain low	C wt swain low	C wt swain low	C wt swain low		D SLC swain low	D SLC swain low	D SLC swain low	D SLC swain low	D SLC swain low	E wt cast low	E wt cast low	E wt cast low	E wt cast low	E wt cast low	F SLC cast low	F SLC cast low	F SLC cast low	F SLC cast low
Alanine (90/44)	0.228509691	0.374925722	0.349399449	0.345750239		0.098897528	0.06298185	0.290327306	0.404015451	0.397329977	0.255251669	0.018525407	0.156629629	0.313137588		0.356182466	0.288523235	0.280927976	0.241279662	0.302324486	0.283256515	0.343661606	0.22712666	0.232185058	0.260349604	0.314970058	0.271125669	0.455573669	0.29128288
Serine (106/60)	0.03659877	0.036933677	0.035954475	0.031751936		0.066779694	0.062240639	0.057447197	0.043950234	0.067631577	0.033943363	0.030517743	0.033967238	0.030479831		0.042666618	0.048418396	0.045587668	0.048243363	0.03523165	0.008844902	0.008488337	0.012074407	0.009672309	0.008271303	0.022980844	0.015326839	0.010927308	0.012278891
Proline (116.1/70)	0.87049743	0.831543612	0.938576933	0.928532076		0.98762541	1.077091657	0.942892715	0.932605319	0.69859625	0.657876323	0.614129376	0.508400836	0.636227236		0.72153611	0.707775798	0.725326877	0.763694015	0.742194328	0.780779881	0.601761687	0.651807781	0.469562945	0.589572834	0.942834534	0.930203886	0.735252191	0.899233291
Valine (118/72)	0.268642835	0.267385248	0.271272145	0.272221185		0.165424635	0.168715087	0.126196905	0.129162577	0.128478002	0.234820419	0.184885584	0.149290626	0.203420633		0.128199725	0.109098347	0.106941878	0.119079567	0.108052096	0.150169344	0.122154156	0.135785857	0.096070495	0.103889077	0.11043179	0.083024155	0.061461254	0.081912398
Threonine (118/74)	0.27843658	0.249463074	0.273225527	0.262436958		0.374317246	0.376260119	0.370991174	0.347249365	0.36025755	0.220812676	0.174697218	0.159604267	0.218608412		0.348679544	0.312590422	0.322043944	0.297690709	0.333787825	0.171033447	0.151929177	0.161943149	0.129754239	0.155043231	0.330442622	0.369784394	0.323143927	0.32797065
Isoleucine (132.1/86.2)	1.463751705	1.442760643	1.440377602	1.413313707		0.978462121	1.076002147	0.906209524	0.667017803	0.857361079	1.127841556	1.016668297	0.853512321	1.161313551		0.808477675	0.833382002	0.782363998	0.776229157	0.538849409	0.811942313	0.695286035	0.741982729	0.527848324	0.567269892	0.745074521	0.521636398	0.466642153	0.523128857
Leucine (132.1/86.2)	1.530478686	1.524096078	1.81222533	1.609791658		1.078902798	1.091547456	0.952599221	0.97432029	0.909565837	1.344547046	1.111194888	0.908023905	1.159583199		0.971294499	0.793427252	0.810033341	0.831717101	0.767647615	0.861293892	0.741657026	0.816291666	0.514399141	0.601316931	0.722824843	0.515849753	0.429702186	0.557389279
Asparagine (131/113)	0.006994875	0.006294445	0.008492276	0.00666084		0.043737211	0.036751452	0.036995651	0.036283202	0.031415957	0.004923257	0.003645352	0.00439153	0.004903328		0.031187758	0.030336148	0.029485847	0.026743473	0.034558562	0.00599162	0.005616421	0.006349092	0.004823129	0.00445785	0.03655913	0.040504522	0.037621536	0.038842518
Aspartate (132/88)	2.001101982	1.868356085	2.058334596	1.99451664		1.947310561	1.817910497	1.700265524	1.835432185	2.072086606	1.789186573	1.606311093	1.507538073	1.75741595		1.850589828	1.853010709	1.924797346	1.70684472	2.060253422	0.984098668	0.933358564	1.074204767	0.928199023	0.92253433	1.394900961	1.351784441	1.277048055	1.327282518
Glutamine (145/127)	0.991102711	0.872001333	0.916730068	0.925845489		1.343121447	1.162018257	1.122272572	1.167483614	1.279803297	0.852922183	0.680565329	0.587727167	0.788319583		1.215973525	1.24642952	1.066692108	1.126388047	1.224906014	0.579709792	0.560337029	0.648318849	0.524641742	0.545470577	1.042031359	1.083938784	0.993829296	1.045528904
Lysine (147.1/84)	0.120408368	0.096358343	0.10131436	0.100488232		0.163617048	0.171886861	0.149179832	0.144280313	0.138991057	0.108427046	0.086261669	0.08593007	0.096894389		0.150275784	0.137828968	0.114301291	0.129383784	0.137309524	0.077121007	0.07139682	0.086050931	0.075459646	0.06478419	0.174365171	0.148846002	0.116664855	0.148058484
Glutamate (146/102)	4.831129818	4.317387736	4.723407793	4.602080476		4.697271347	4.259619278	4.409530611	4.327267614	4.695399376	3.834908421	3.759737901	3.355399344	4.270029071		4.457832943	4.4452933	4.485854411	4.104316734	4.837811821	3.053161043	2.737762943	3.275193098	2.883906782	2.96348926	4.065289714	4.29098362	3.942982844	4.244198623
Methionine (150.1/104)	0.145541497	0.134376594	0.165560962	0.146264914		0.15873654	0.146510104	0.136671346	0.144439921	0.126269348	0.134742329	0.1378576	0.097076478	0.113273672		0.139523385	0.115844638	0.113583884	0.141947022	0.117064383	0.089332578	0.080423418	0.086786813	0.05754488	0.065883391	0.135186044	0.088528443	0.074681658	0.080187707
Histidine (156.1/110)	0.141205272	0.173003493	0.198570249	0.176173424		0.142437574	0.146834535	0.140378537	0.147871851	0.139468502	0.14064612	0.13014521	0.112031237	0.163283048		0.120758329	0.138227672	0.113839975	0.136249501	0.123603043	0.116590564	0.109114001	0.142948726	0.135606742	0.116557072	0.133691086	0.098011518	0.104495481	0.137522428
Phenylalanine (166.1/120.1)	2.479400052	2.168532822	2.266244309	2.196829688		1.844283175	1.856438365	1.773492319	1.763510956	1.752763525	2.054057008	1.883851268	1.726270205	1.807660935		1.558032404	1.569792924	1.535195519	2.060915738	1.47261742	1.599988051	1.436151658	1.613808167	1.539767394	1.551093127	2.001559143	1.394040256	1.416733605	1.421200484
Arginine (175.1/70)	0.070624503	0.062900441	0.068745779	0.057344258		0.10247188	0.099995278	0.08935869	0.080503041	0.099496579	0.067043984	0.061680216	0.056960776	0.063181114		0.102668435	0.099535314	0.09741014	0.093633523	0.09003002	0.05111664	0.042810367	0.052952155	0.039497651	0.042294318	0.138795818	0.071433918	0.080202456	0.110212949
Tyrosine (180.1/119)	0.294838731	0.282065083	0.323960014	0.290595795		0.249943244	0.221492981	0.200864357	0.198374807	0.190633318	0.259368648	0.209319042	0.175886477	0.257033501		0.236561796	0.208283039	0.234715068	0.195485582	0.215373206	0.193089387	0.200485322	0.200511337	0.166905608	0.193538943	0.235055355	0.203622696	0.182927079	0.231654701
Tryptophan (205.1/118.1)	0.056189138	0.065268881	0.057315421	0.039565009		0.026507961	0.027348551	0.018494175	0.018235512	0.017355446	0.028208396	0.021913891	0.018489934	0.020608687		0.014117252	0.010356176	0.014732441	0.015167799	0.009991752	0.010176595	0.009418202	0.009700397	0.008075844	0.008289534	0.00940502	0.00829053	0.006113219	0.006375081
Argininosuccinate (291.1/116)	0.003964171	0.003143339	0.003283836	0.003248703		0.004115959	0.005581645	0.003314701	0.002854466	0.003547256	0.003362595	0.002340705	0.002410161	0.008072053		0.003992717	0.003044961	0.00407651	0.002468135	0.00339173	0.001829359	0.002196806	0.001156985	0.003320223	0.006848297	0.002063851	0.001625752	0.003018464	0.007821016
Hydroxyproline (132/86)	0.015635887	0.053137586	0.054851624	0.059192476		0.01849324	0.014855578	0.037618116	0.068118828	0.077855232	0.045225987	0.007925755	0.008872193	0.058166201		0.057049541	0.032304838	0.043973907	0.033617727	0.059363518	0.052083334	0.057185116	0.036115388	0.049482351	0.05071736	0.051227069	0.049328048	0.091693282	0.067768313
Ketoleucine (129.1/85)	0.016402924	0.015267623	0.016985936	0.013727991		0.01579982	0.01829963	0.015197056	0.014710316	0.0164966	0.014729055	0.010688767	0.011314107	0.010519175		0.017239188	0.020441511	0.016733693	0.013391191	0.014924687	0.013238804	0.013998371	0.01212268	0.008199399	0.0103986	0.012414244	0.016795178	0.015464702	0.014424522
Cysteine (122/76)	0.001202883	0.0010614	0.001195869	0.001161586		0.001543582	0.001524191	0.001595499	0.001456586	0.001234212	0.000949006	0.000769459	0.000550367	0.001055585		0.001112275	0.001500807	0.001217622	0.001469602	0.000974918	0.000659187	0.000906093	0.000549145	0.00067139	0.000677887	0.001195895	0.001140773	0.000820255	0.001164546
Cystathionine (223.1/134)	0.115967196	0.126034159	0.119796875	0.138200443		0.050799224	0.064149086	0.059613524	0.048926944	0.055409659	0.100837563	0.100601193	0.100630715	0.115526944		0.047247521	0.050503766	0.054164685	0.054323666	0.049371358	0.135091173	0.107857904	0.11103214	0.101160573	0.109214686	0.047709269	0.047636904	0.036198601	0.048183393
Glucose (179/59)	0.375896889	0.252369125	0.268625416	0.233158946		0.427449129	0.282235833	0.206036529	0.244719407	0.307074972	0.312342911	0.196211345	0.196534074	0.271223173		0.392512166	0.307788558	0.287057978	0.273926117	0.29855546	0.189068129	0.183009558	0.174819869	0.118841815	0.111700644	0.506647281	0.273808203	0.253208439	0.296012495
Glucose-6P (259/97)	0.106573604	0.087663097	0.078531194	0.070835825		0.088201283	0.108168388	0.074654791	0.072054882	0.081980917	0.086150062	0.074684348	0.05512906	0.07451833		0.110052061	0.099849167	0.081178046	0.087676587	0.120372482	0.053070659	0.057555283	0.067476613	0.03757636	0.051568191	0.085717368	0.076203445	0.086644812	0.102454829
Fructose-6P (259/97)	0.099606632	0.086742422	0.08922114	0.091789932		0.116291365	0.077472778	0.069589541	0.067409812	0.10595253	0.084768634	0.077178809	0.066875383	0.073587694		0.083742178	0.099239575	0.096099104	0.084939372	0.118000978	0.046748065	0.041079714	0.066041696	0.049514679	0.039172739	0.080319659	0.098732817	0.081930403	0.071417894
Fructose 1,6-bisphosphate (Fru 1,6 DP) (338.9/97)	0.008524236	0.012842372	0.039132554	0.012985457		0.007020316	0.005463481	0.006240534	0.007013968	0.006566663	0.004463789	0.005491633	0.003849053	0.007641137		0.006458286	0.007185481	0.008661414	0.006175914	0.015723082	0.00481666	0.004195289	0.003590676	0.002930357	0.004392192	0.004685738	0.006473754	0.004017463	0.004765341
Dihydroxyacetone phosphate (DHAP) (169/97)	0.062071338	0.067173087	0.072772413	0.071110524		0.048487793	0.050557171	0.048849722	0.031570531	0.04437383	0.054063517	0.042802553	0.036120446	0.058301784		0.042141472	0.046089717	0.050370429	0.032607796	0.033795055	0.050541876	0.050112193	0.056268965	0.038158307	0.045217909	0.029938224	0.038468034	0.031361677	0.031839775
2-Phosphoglycerate (185/79.001)	0.095091643	0.092575395	0.024396508	0.053573161		0.062639895	0.051523404	0.05776727	0.063704387	0.072073197	0.061059789	0.058957683	0.053086368	0.063296713		0.055650208	0.051447976	0.06408466	0.058877101	0.054685206	0.043453856	0.050375624	0.050380748	0.036629626	0.045328105	0.055044151	0.062700706	0.060550049	0.057656687
Phosphoenolpyruvate (PEP) (167/79)	0.034126448	0.031340105	0.031544063	0.032390032		0.026158246	0.030655531	0.029850311	0.0314195	0.028728578	0.02073816	0.018384599	0.018401565	0.025575704		0.025844379	0.027767858	0.023954727	0.026528884	0.031255755	0.021636537	0.016442463	0.019749647	0.017978539	0.022510765	0.027321939	0.032847448	0.027634059	0.026004417
Pyruvate (87/43)	0.019163208	0.019669304	0.024444111	0.027024669		0.026631749	0.030749462	0.024563292	0.024792848	0.029739826	0.014507556	0.020767834	0.016383767	0.02441669		0.021791638	0.027002808	0.025130979	0.01792121	0.031974019	0.01814912	0.014167469	0.017869492	0.015414308	0.01458263	0.018636268	0.02678929	0.026024011	0.037184172
Lactate (89/43)	5.941085994	4.617160464	4.975113754	5.104861906		5.279257551	4.890051958	4.322154147	4.653689612	4.685015553	4.386887942	3.947621189	3.290640618	4.393418598		4.832066421	4.746210102	4.684658649	4.256666746	5.426580731	3.956670422	3.709806486	3.956785037	3.421282371	3.581018391	5.028787844	5.609747032	5.064259318	5.645116955
Acetyl Co-enzyme A (ACoA) (808.2/158.8)	0.004855989	0.004324816	0.003782814	0.004516128		0.005864458	0.006061975	0.005285834	0.005934655	0.005855756	0.002495938	0.003466805	0.001316123	0.001237524		0.005536887	0.004669952	0.004220234	0.005398315	0.004712818	0.002164715	0.002264342	0.002075342	0.002005061	0.002229899	0.003293865	0.003811349	0.003270651	0.003999764
Co-enzyme A (CoA) (766.1/419)	0.007451932	0.007503622	0.009058574	0.007781484		0.006354772	0.006020891	0.006856171	0.007093785	0.008963157	0.008611256	0.008634628	0.009028663	0.009291862		0.007919104	0.007614662	0.008611908	0.011654465	0.013908771	0.006188843	0.006196635	0.006109366	0.004918633	0.005732482	0.010225438	0.008650714	0.012093705	0.008174871
6Phosphogluconate (275/97) (275/97)	0.365078903	0.351801125	0.372998809	0.34486029		0.367059266	0.429192802	0.390044234	0.394121924	0.34274018	0.28128148	0.298462623	0.247008892	0.212180558		0.340012854	0.317741288	0.272259231	0.308896188	0.368409924	0.274288845	0.296473549	0.278306459	0.209907785	0.272819116	0.418436824	0.265421069	0.353895847	0.402881871
Xylulose-5P/Ribose-5P (229/79)	0.015958926	0.014244018	0.015744176	0.014858877		0.013133121	0.013091541	0.011386754	0.010870216	0.020681379	0.012248614	0.012501092	0.012402446	0.020567358		0.011940153	0.012865463	0.021674978	0.015577073	0.02218106	0.012745647	0.00908821	0.010654464	0.009426685	0.010427467	0.016245411	0.020023594	0.037744563	0.021117462
UDP-Glucose (565/323)	0.411373952	0.347702943	0.373575204	0.374969244		0.301400219	0.29108707	0.269157652	0.293183421	0.329507945	0.277387894	0.28538111	0.235570869	0.35198147		0.292458214	0.290515361	0.291678081	0.248326657	0.316688421	0.284504674	0.251597887	0.279226861	0.22031247	0.247892036	0.279816869	0.310654433	0.244771954	0.254652294
GDP- Fucose (588.1/158.8)	0.002032047	0.002059577	0.002232712	0.002556775		0.001652644	0.00150853	0.001165182	0.001322788	0.001503523	0.001614539	0.001921895	0.00167674	0.002594367		0.001719197	0.001279187	0.001593152	0.001643833	0.001807253	0.001498887	0.00138535	0.001561847	0.001283237	0.001375409	0.001497483	0.001714707	0.001402853	0.001767007
GDP-Mannose (604.1/158.8)	0.001244014	0.001239925	0.001026341	0.001200826		0.001045587	0.001478191	0.001260337	0.001426028	0.001251059	0.000939655	0.000965914	0.000808752	0.001200857		0.001125307	0.001254668	0.001168689	0.001206065	0.001603071	0.001077709	0.00084512	0.000798986	0.000633454	0.000798585	0.001251365	0.001199362	0.001502616	0.000984559
D-sedoheptulose-7P	0.00635444	0.005474732	0.005394109	0.006076003		0.004998676	0.003289831	0.004952001	0.003132719	0.003917239	0.006132617	0.004336996	0.004467979	0.004928459		0.005020164	0.004866603	0.005931024	0.004841577	0.00447014	0.004705829	0.003693438	0.004420518	0.004242592	0.004473363	0.00526312	0.004495418	0.00426601	0.004839426
Aconitate (173/85)	0.083339077	0.06567662	0.074853713	0.08372717		0.082528488	0.092829764	0.084420588	0.079531308	0.075637083	0.071746143	0.059668122	0.047362362	0.063864743		0.078622291	0.08674591	0.077836063	0.064153848	0.082029171	0.068244377	0.063674208	0.067472014	0.046442852	0.056284159	0.078423613	0.081843764	0.074958223	0.078118541
(Iso)citrate (191/110.9)	0.502424521	0.516584413	0.787754318	0.578651257		0.717979381	0.763572023	0.605387601	0.669419057	1.04087881	0.515316418	0.427207345	0.352785864	0.489079377		0.59106457	0.568448685	0.651558228	0.568051048	0.65439597	0.440168621	0.433908184	0.386647175	0.483628723	0.354903507	0.608547176	0.62522055	0.594073407	0.556943883
alpha-ketoglutarate (145/101)	0.344713724	0.276156301	0.189404325	0.191950673		0.283270349	0.28362886	0.160973935	0.166656997	0.2135571	0.189402699	0.240023272	0.175971203	0.293089581		0.262630715	0.281202752	0.260858002	0.244509504	0.194899363	0.198635095	0.198015654	0.213338154	0.242701331	0.193294361	0.146339716	0.314513684	0.284972664	0.207428767
Succinate (116.9/73)	1.386157263	0.947213313	1.436928199	1.133495352		1.395088617	1.073337519	1.059837576	1.239561557	0.98718653	1.079396298	0.86934248	0.970358183	1.08547046		0.925873891	1.396816106	1.162146328	0.965238334	1.44394587	0.81818888	0.648192256	1.054780311	0.759827061	0.640300375	1.2866974	1.125383848	0.871000068	1.312091608
Fumarate (114.8/71)	0.10691227	0.111997589	0.116983519	0.09302549		0.102492227	0.11396993	0.116168357	0.107274336	0.118429974	0.090694741	0.082504493	0.089209281	0.081911296		0.122993418	0.119913717	0.098788914	0.110778207	0.118754151	0.074831932	0.092404889	0.077442043	0.06423467	0.07062771	0.104534945	0.087402669	0.099618492	0.094290267
Oxaloacetate (133/59) pos	0.002279659	0.002382178	0.003205866	0.003680782		0.002897135	0.002402021	0.002502051	0.002727072	0.002946132	0.002325531	0.002270163	0.00230848	0.001880196		0.002525833	0.002281429	0.002264707	0.002777814	0.002064491	0.001585835	0.001119318	0.001869103	0.001071702	0.001513189	0.002537273	0.001612587	0.001637194	0.002391888
Malate (133/115)	2.844519176	2.892337491	3.11159082	3.067868304		3.225748587	3.011252742	2.678652618	2.770644645	3.156016681	2.39600018	2.349807239	1.98478592	2.713194022		2.760325596	2.712764136	2.690998822	2.51319636	3.180308104	2.109725655	2.036483922	2.086156279	1.792248855	1.827953997	2.54078453	2.937057199	2.461178031	2.646795973
Adenosine 5'-monophosphate (AMP) (346/78.9)	0.019486833	0.013418423	0.015269814	0.019468362		0.029812134	0.033189016	0.026319475	0.031468166	0.026210965	0.011987834	0.011265545	0.01764307	0.011252278		0.027358686	0.022777892	0.02813234	0.020843547	0.027805601	0.01017374	0.016572056	0.009610519	0.008275986	0.008757976	0.023398285	0.023546901	0.022513971	0.022415461
Adenosine diphosphate (ADP) (426/79)	0.167826387	0.192277051	0.197543659	0.180968826		0.382902039	0.353502299	0.310388332	0.330154314	0.344747188	0.167361582	0.132505311	0.127243247	0.135872635		0.362857329	0.316469349	0.303682629	0.369222449	0.413151937	0.101457048	0.110185928	0.093110438	0.093108579	0.088997259	0.28251446	0.295227347	0.370553465	0.290143334
Adenosine triphosphate (ATP) (506/79)	2.589135948	2.661968167	3.010931996	3.008413466		2.840617658	2.742368973	2.579789211	2.666321665	2.929784334	2.144065206	2.105943344	1.779956962	2.581808497		2.38020187	2.287169032	2.612227874	2.129360083	2.827658804	1.926110286	1.517260861	1.815666692	1.533087811	1.680551903	2.201293108	2.827110027	1.926114572	2.372938987
Guanosine 5'-diphosphate (GDP) (442/79)	0.05359128	0.039063872	0.057614631	0.034678231		0.039707513	0.066214663	0.063277773	0.063913027	0.066821555	0.03240597	0.038226969	0.022758274	0.023915388		0.057410414	0.035771283	0.056449142	0.064631118	0.071360293	0.019658165	0.021847853	0.02063822	0.028768043	0.022680402	0.034140241	0.046904597	0.064947839	0.055569258
Guanosine triphosphate (GTP) (521.9/158.8)	0.168410662	0.19292648	0.23282156	0.225499657		0.205058671	0.186507582	0.187643413	0.19136963	0.215141643	0.160929158	0.144104886	0.125997497	0.181705526		0.162432243	0.153856084	0.177685772	0.166869057	0.197873842	0.125409915	0.105263108	0.121343659	0.109351861	0.122649612	0.139051986	0.195795025	0.132850853	0.158945188
Cytidine 5-diphosphate (CDP) (402/159)	0.008376258	0.007268309	0.007526863	0.006424119		0.006556565	0.007945266	0.005486771	0.007042216	0.006792564	0.007494162	0.006028212	0.004962429	0.004975935		0.008368093	0.006294055	0.00621373	0.007495549	0.0062061	0.004567631	0.004896345	0.003816438	0.003617755	0.00406791	0.007094113	0.004608819	0.006651715	0.003924227
Cytidine 5-triphosphate (CTP) (482/159)	0.183199463	0.196527768	0.24924205	0.227503406		0.177551355	0.170464899	0.166455331	0.156870008	0.181039013	0.168680771	0.156887151	0.137846294	0.196139837		0.151067078	0.148809449	0.163662447	0.135922129	0.179155644	0.138365274	0.114414039	0.133730498	0.111962866	0.135371206	0.135020727	0.158517779	0.116406958	0.139407329
Uridine 5'-monophosphate (UMP) (323/78.9)	0.018324885	0.011105784	0.013032302	0.012244771		0.019984065	0.015846387	0.017225535	0.014482892	0.016007482	0.011495977	0.008954447	0.009747399	0.00830795		0.015720491	0.013220449	0.014932429	0.012211157	0.013394864	0.009286113	0.010775858	0.008386216	0.006971494	0.007337004	0.016801845	0.018717108	0.015015703	0.012931546
Uridine diphosphate (UDP) (403/159)	0.020426146	0.023164859	0.022879774	0.022332513		0.037401854	0.033717045	0.030128263	0.031354539	0.037196541	0.017978496	0.016226247	0.017829225	0.016565841		0.037747312	0.036627434	0.032873438	0.036791175	0.040649642	0.013178171	0.01220617	0.011404667	0.011229883	0.010700546	0.028087052	0.030756828	0.034595616	0.029084288
Uridine 5-triphosphate (UTP) (483/159)	0.740055648	0.722463954	0.723392022	0.66027527		0.666825942	0.643153538	0.592003163	0.591185655	0.677123453	0.607719215	0.600754819	0.537763021	0.52267275		0.606149671	0.628788961	0.552927107	0.630962725	0.630013401	0.459521094	0.500563501	0.475280239	0.410541074	0.447898212	0.518519499	0.474006932	0.56251165	0.498120532
2'-Deoxy thymidine monophosphate (dTMP) (321/195)	0.005601886	0.005318626	0.004909721	0.006499782		0.004540733	0.003934958	0.004679296	0.003944029	0.003960554	0.003975905	0.003853487	0.003368801	0.004007579		0.003522951	0.003774615	0.003675383	0.003361307	0.004389072	0.005612279	0.004962729	0.00577464	0.004977598	0.005294135	0.00502642	0.005524218	0.00516282	0.005346263
Inosine 5'-monophosphate (IMP) (347/78.9)	0.006824401	0.007218522	0.005996411	0.007236708		0.008162815	0.008031629	0.008004251	0.008981736	0.008207769	0.00526561	0.005059687	0.005301917	0.003511988		0.007264003	0.00654633	0.008111131	0.006317168	0.007215024	0.004038277	0.005370281	0.00433846	0.002992848	0.003674072	0.005944184	0.007434924	0.006664345	0.007693179
Nicotinamide adenine dinucleotide (NAD plus) (662.2/540)	0.102567486	0.102223287	0.106135905	0.101830947		0.097849645	0.101897376	0.093290733	0.093421585	0.094254233	0.084968047	0.074560762	0.070774226	0.072877748		0.090376014	0.091965761	0.077176355	0.090918196	0.090208311	0.082406833	0.086100476	0.078045642	0.071020094	0.079746609	0.099966429	0.092590246	0.105200105	0.098127832
NADH (664.1/407.9)	0.002563869	0.001888137	0.001624411	0.002007647		0.004010761	0.004120242	0.002360233	0.001976311	0.001702462	0.004433533	0.00395646	0.00183681	0.001215722		0.004941404	0.004252539	0.002972418	0.001849708	0.002618806	0.001862638	0.002290236	0.001792562	0.001105432	0.000845581	0.002482141	0.001481479	0.002395511	0.002093954
NADP (742.1/620.3)	0.010162185	0.009702644	0.009537657	0.008713454		0.009719923	0.010202097	0.008980152	0.009707742	0.009963793	0.00868605	0.00911349	0.007245247	0.007062168		0.009999141	0.00880539	0.008209345	0.009388415	0.010246406	0.006665131	0.007196179	0.006970925	0.006170491	0.006743788	0.009305139	0.007429243	0.009550023	0.007885443
Flavin adenine dinucleotide (FAD) (784/78.7)	0.007314514	0.006779705	0.00673762	0.007112369		0.00711179	0.006634128	0.007088179	0.006118338	0.00613294	0.006054047	0.005465796	0.004698174	0.004460797		0.006528576	0.0052679	0.006103705	0.006262957	0.006671173	0.004730697	0.004645302	0.004013979	0.003844136	0.00429706	0.005225009	0.003864301	0.006692752	0.005175596
2`-Deoxyadenosine (252.1/136.1)	0.000604168	0.000572976	0.000536353	0.000577377		0.000549837	0.000624733	0.000331319	0.000349461	0.000363328	0.000429208	0.00031487	0.000326563	0.000412829		0.000401122	0.000526405	0.000498146	0.000392384	0.00029122	0.000377749	0.000609737	0.000196096	0.000411116	0.000460619	0.00047235	0.000366611	0.000647733	0.00038267
Adenosine (266/134) neg	0.000290823	0.00026162	0.000285937	0.000327112		0.000316346	0.000358084	0.000381961	0.000315671	0.000303873	0.000244559	0.000276637	0.000210208	0.00020465		0.000293238	0.000300651	0.00030782	0.00029002	0.000265282	0.000247822	0.000236621	0.000193399	0.000150217	0.000258135	0.000366334	0.00033411	0.0002989	0.00023288
Guanosine (284/152) pos	0.00093308	0.000792679	0.000879689	0.000830498		0.000929746	0.000752091	0.000761466	0.000520574	0.00095588	0.00044538	0.000396042	0.000329054	0.000305202		0.001544775	0.000907516	0.000840624	0.000670162	0.000430504	0.000458283	0.000468543	0.000350858	0.000414648	0.000376388	0.000763027	0.000443954	0.000827048	0.000609691
Inosine (269.1/137)	0.000658156	0.000808898	0.001516124	0.000895029		0.000427024	0.000356794	0.000469912	0.000495053	0.001430884	0.000248029	0.000156218	0.000187775	0.000187897		0.000700646	0.000550856	0.000509718	0.000797551	0.000749337	0.000217065	0.000219929	0.000139249	0.000358869	0.000265233	0.001222922	0.00065534	0.001694012	0.001553344
Xanthosine (285.1/153)	0.001089139	0.00136038	0.001295578	0.001481143		0.001761328	0.001657527	0.001111339	0.000977886	0.001261199	0.001112978	0.000557368	0.000819661	0.001140852		0.001293568	0.001385177	0.001015366	0.000868848	0.001055716	0.001239624	0.001227208	0.000900447	0.000679825	0.000876811	0.001342715	0.000887155	0.002597098	0.001294616
Uridine (245.1/113.1)	0.002206004	0.000291294	0.000204741	0.000246049		0.000295932	0.000322111	0.00020493	0.000316566	0.000254745	0.000257026	4.10E-05	0.000151861	0.000401611		0.000502155	0.000275874	0.00021135	0.000204085	0.000208146	0.000168192	0.000257468	0.000154385	0.000187898	0.000223921	0.000314505	0.000113948	0.000293914	0.000262979
Thymidine (241/42) neg	5.82E-05	5.81E-05	4.33E-05	5.72E-05		6.51E-05	7.85E-05	7.60E-05	6.45E-05	6.81E-05	7.66E-05	5.41E-05	4.69E-05	7.23E-05		5.45E-05	8.50E-05	6.37E-05	9.40E-05	6.69E-05	8.28E-05	6.45E-05	4.60E-05	4.48E-05	5.45E-05	9.21E-05	6.05E-05	4.15E-05	4.54E-05
Xanthine (153/110)	0.005533181	0.005084306	0.0029973	0.005977324		0.006107355	0.003171689	0.001857798	0.003290207	0.004741492	0.005909244	0.00169743	0.002746282	0.003013693		0.007372729	0.004956615	0.004298147	0.002118427	0.004867262	0.005450772	0.004195688	0.002418873	0.00212074	0.002560456	0.003328585	0.003863802	0.005475973	0.003221103
Spermidine (146.2/72)	0.005888318	0.008555806	0.006935019	0.016228574		0.031854532	0.020160214	0.012256232	0.007296684	0.013807047	0.005300738	0.00579884	0.002708307	0.003401011		0.011578626	0.013453973	0.012303349	0.009506023	0.005910983	0.003293168	0.004172047	0.001654295	0.001482154	0.002459819	0.006970446	0.008353265	0.006918847	0.003888363
Spermine (203.2/84)	0.005588406	0.004672834	0.004722752	0.009272023		0.005972331	0.005679597	0.003826143	0.003502599	0.004987191	0.00528776	0.003234403	0.00326874	0.007449998		0.003102857	0.003183328	0.003182934	0.003261408	0.00336798	0.004791222	0.002845643	0.00186001	0.00490051	0.005136298	0.002381016	0.001962055	0.003334369	0.004611281
Glucosamine-6P (258/79)	0.011464396	0.009680661	0.008835012	0.009435394		0.011210176	0.008085897	0.007100852	0.009400424	0.010563293	0.008491432	0.005135991	0.006756233	0.006158761		0.009941044	0.008001972	0.009650839	0.009171403	0.006686019	0.006045298	0.006608356	0.005460245	0.00449199	0.00497337	0.008917992	0.009112848	0.007765564	0.005799591
GlcNAc-6P (300/97)	0.003392649	0.004490417	0.0051491	0.004515775		0.013220712	0.013626698	0.013556541	0.012356963	0.011445273	0.003201356	0.002889798	0.002460888	0.003297151		0.011971418	0.012499585	0.015222181	0.011201615	0.014663306	0.003154603	0.002128307	0.002756013	0.002272338	0.002472415	0.012365564	0.013931515	0.01382297	0.011034941
GlcNAc-1P (300/79)	0.005967128	0.005212456	0.006630024	0.00682903		0.027248071	0.020940887	0.02104529	0.023291704	0.024039697	0.004863251	0.004901814	0.003837431	0.006638446		0.024184014	0.035859862	0.043549514	0.027247954	0.031190858	0.004974262	0.003830037	0.004791907	0.003691616	0.003896681	0.027073845	0.030681378	0.043355916	0.0227687
UDP-GlcNAc (606/385)	0.34565154	0.349416992	0.34518917	0.363808278		1.087850552	1.124908155	1.00516251	1.020253277	0.909936928	0.239134693	0.219115096	0.203530219	0.288734527		0.9704053	0.89039053	0.911181441	0.776369482	1.081091259	0.259127245	0.219042581	0.238704737	0.179821431	0.21126555	0.904141036	1.060532287	0.910094232	0.868949396
CMP-Sialate (CMP-Neu5Ac) (613.1/322)	0.063476703	0.06263446	0.064730554	0.065231551		0.063933976	0.059879888	0.066431687	0.060026261	0.065881136	0.055175993	0.048750563	0.043759442	0.063285909		0.074206195	0.06778209	0.066376434	0.0641063	0.079144717	0.049609634	0.04369127	0.043112955	0.039334237	0.044597909	0.066650178	0.079389783	0.066751351	0.066634459
N-acetylglucosamine (GlcNAc) (220/118.9)	0.000470603	0.000570694	0.000500651	0.000628069		0.000728239	0.000751375	0.000651969	0.000850556	0.001381362	0.000337411	0.000325687	0.000285608	0.000304252		0.00052395	0.00059866	0.000566729	0.000641209	0.000723357	0.000239646	0.000250157	0.00025403	0.000210061	0.00025981	0.000621429	0.000663016	0.000703659	0.000846774
Sialate (Neu5Ac) (308/87)	0.060893138	0.054608601	0.059565789	0.063477551		0.096987009	0.089727721	0.088300781	0.087765145	0.081935216	0.050118141	0.041160712	0.040271875	0.048450732		0.096947289	0.080863957	0.083282434	0.075366999	0.096614548	0.042325002	0.035430295	0.040561295	0.029598248	0.034816871	0.076572253	0.085317126	0.072174247	0.088571678
Glutathione reduced (GSH) (306/143)	0.483020361	0.497410837	0.494558942	0.432415903		0.299129796	0.319964451	0.317653387	0.327465402	0.37978188	0.418173544	0.336711726	0.412420582	0.365440762		0.405575399	0.392442862	0.357027403	0.422481271	0.441364628	0.340770081	0.371371808	0.357903911	0.312480239	0.349859225	0.439206478	0.411848714	0.447228737	0.422117433
Glutathione oxidized (1) (GSSG) (611.1/305.8)	0.458686286	0.480338518	0.546750034	0.528913182		0.11081899	0.095718023	0.087231882	0.069968918	0.077008896	0.442127411	0.324449502	0.273814972	0.362879074		0.187282234	0.172334071	0.119272795	0.153604199	0.12083502	0.299391583	0.287505462	0.253455083	0.207131932	0.25591973	0.178374408	0.1970027	0.162462892	0.11970814
Cystine (241/152)	#VALUE!	#VALUE!	#VALUE!	#VALUE!		#VALUE!	#VALUE!	#VALUE!	#VALUE!	#VALUE!	#VALUE!	#VALUE!	#VALUE!	#VALUE!		#VALUE!	#VALUE!	#VALUE!	#VALUE!	#VALUE!	#VALUE!	#VALUE!	#VALUE!	#VALUE!	#VALUE!	#VALUE!	#VALUE!	#VALUE!	#VALUE!
L-Arabinose/D-Xylose (149/89)	0.004987121	0.002800164	0.003543466	0.002621557		0.005860877	0.004078925	0.002903824	0.002797754	0.00437694	0.004486662	0.002219717	0.001849763	0.002715904		0.004177374	0.004854795	0.003711057	0.002981626	0.003429426	0.001953383	0.002117193	0.002433455	0.001736925	0.001156795	0.006314336	0.003689304	0.002756451	0.003758999
Glyoxylate (73/44.9)	0.013344788	0.011856935	0.012865237	0.011695625		0.012120448	0.010184494	0.010403067	0.009538669	0.010501628	0.008479666	0.008864732	0.008686172	0.009526075		0.01000479	0.008763662	0.00938307	0.00863893	0.008534576	0.007282528	0.007046676	0.00775334	0.006995226	0.007113344	0.008489654	0.009486348	0.009003791	0.008370554
Ketobutyrate (101/57)	0.055850971	0.045664932	0.043384436	0.04979855		0.043135665	0.037263488	0.044143741	0.043753689	0.046103633	0.045656123	0.052792131	0.032075917	0.035309323		0.038672468	0.039417778	0.044810235	0.03419954	0.050476586	0.037533301	0.035291938	0.045015961	0.03815823	0.041621788	0.052569708	0.044761305	0.048644992	0.045489766
Acetoacetate (101/57)	0.058601373	0.05033111	0.041497784	0.048966428		0.039143904	0.041809002	0.038993394	0.044028553	0.044098201	0.041060744	0.043941374	0.045081473	0.036690629		0.042234376	0.045151512	0.040976025	0.032167723	0.057053015	0.036040024	0.037688281	0.03589831	0.040425136	0.03969379	0.049022665	0.048764731	0.041870773	0.047709853
Aminoadipate (160/116)	0.017458833	0.015899274	0.018674513	0.016996249		0.016603312	0.017123144	0.015361454	0.016959443	0.01486095	0.013479374	0.01431361	0.011416351	0.011701093		0.015787208	0.014811954	0.013248548	0.01484464	0.014909608	0.01384929	0.015907278	0.013767121	0.011369079	0.013272017	0.014892004	0.014766149	0.017641064	0.015612147
Phenylpyruvate (162.9/91)	0.000185433	0.000172353	0.000179397	0.000217165		0.000419196	0.000344521	0.000231903	0.000286011	0.000243297	0.000247604	0.000125994	0.000127747	0.000109627		0.000252015	0.000194745	0.000297993	0.000288591	0.000220532	0.00014983	0.000174937	0.000149292	0.000103918	0.000141712	0.000283018	0.000303981	0.000241604	0.000208478
4-Hydroxyphenylpyruvate (179/107.1)	0.008527271	0.004917103	0.006100979	0.00444621		0.009179665	0.006214815	0.004772443	0.004153597	0.006271616	0.006309381	0.004550047	0.003594097	0.005618426		0.007366332	0.006464017	0.0054431	0.004871459	0.006589184	0.00392578	0.00356348	0.003813592	0.002094211	0.002425596	0.008493817	0.005973791	0.004438774	0.006585598
N-Acetylglutamate (188/128)	0.007345784	0.007644829	0.007112459	0.006129737		0.005985103	0.006275097	0.00564058	0.005838373	0.006342792	0.006201359	0.005798049	0.00462603	0.005117831		0.005580662	0.006447894	0.005275351	0.00560743	0.006247577	0.005670225	0.004837558	0.005598337	0.004317513	0.005055569	0.007051555	0.006575481	0.006966842	0.00617143
5-hydroxyindole-3-acetate (190/146)	0.007535959	0.008939583	0.008359516	0.010221724		0.013821136	0.014607724	0.016169101	0.016149781	0.013259162	0.005270941	0.006289226	0.004791926	0.006136094		0.011385492	0.010425618	0.013940976	0.013764575	0.013693567	0.006827965	0.005853131	0.006966766	0.005755165	0.006176949	0.018841349	0.019927572	0.016987118	0.020529885
Pyridoxal (VB6) (166/108)	0.027905893	0.024603664	0.025455412	0.025457001		0.027961123	0.025184327	0.022140357	0.024752758	0.018806782	0.020368593	0.017752411	0.014650926	0.023734699		0.026011591	0.023373686	0.024915903	0.018937805	0.025198547	0.023803991	0.019939898	0.022411204	0.015449116	0.019197992	0.033638957	0.029108485	0.028575098	0.033022489
Glycerol-3P (171/79)	0.059039476	0.052723614	0.029921163	0.054412628		0.040578649	0.054577792	0.04254348	0.048567426	0.045425658	0.040931696	0.049406442	0.035267192	0.046456762		0.042701036	0.034564928	0.060533617	0.032944076	0.039019285	0.045740334	0.039552795	0.039962525	0.027590421	0.038163899	0.036757687	0.041062288	0.03812145	0.053270778
Ascorbate (175/115)	0.037309333	0.039465366	0.040160196	0.041548215		0.041879194	0.036404442	0.033143998	0.038352999	0.040407332	0.03006104	0.032529746	0.028583068	0.039275052		0.03465649	0.036226607	0.035480599	0.032291021	0.041499217	0.027056299	0.028007113	0.028953483	0.025378268	0.014276502	0.019690716	0.041623059	0.038145645	0.03297235
myo-inositol (179/161)	0.054445811	0.039808649	0.047108368	0.035545947		0.045220288	0.046956662	0.030843957	0.038011671	0.046728164	0.041622059	0.036206013	0.025059241	0.039934374		0.035175539	0.047669893	0.031139341	0.030655978	0.039206382	0.026565954	0.032559283	0.027973921	0.034782838	0.028079041	0.052493375	0.028634478	0.031432388	0.035414711
Inositol (179.1/81)	0.123859092	0.101492142	0.00698005	0.060178612		0.069942229	0.063944553	0.057611403	0.061556482	0.07698879	0.077280551	0.062898052	0.055377498	0.067952373		0.064932841	0.052964099	0.085657423	0.071050503	0.054555904	0.049763329	0.054169358	0.054236715	0.040115164	0.045981219	0.060322186	0.067532504	0.063076304	0.058936787
Creatine phosphate (210/79)	0.118839239	0.083854476	0.085640462	0.102181173		0.059922079	0.047696863	0.044385757	0.034306055	0.031142759	0.069334098	0.062250567	0.053671913	0.054690885		0.047973293	0.033872913	0.027353746	0.027342655	0.025326046	0.057430941	0.048789293	0.057003485	0.04662084	0.048778274	0.052952084	0.040113642	0.031486707	0.02847046
UDP-glucuronate (UDP-G) (579/403)	0.225903859	0.216968813	0.252211464	0.254548801		0.419679645	0.432879155	0.369718802	0.419998159	0.370411684	0.210017487	0.166111508	0.159095986	0.227894152		0.377922356	0.387913213	0.422296865	0.372344878	0.449443469	0.163499853	0.149586374	0.163739934	0.13563165	0.162172961	0.37223058	0.37789283	0.346116678	0.349192342
Taurine (126/108)	0.070603611	0.070821367	0.086052993	0.062653182		0.054370332	0.059126716	0.060720217	0.052432037	0.053738146	0.054557466	0.058242926	0.049976336	0.055817386		0.045018032	0.052437362	0.050333811	0.053983785	0.045171539	0.043873908	0.041272631	0.041975025	0.035601961	0.038215297	0.041620689	0.044306911	0.038132637	0.0426313
Creatine (132.1/90)	0.07715293	0.094128705	0.099617161	0.093008819		0.106368141	0.119608167	0.123491416	0.110213772	0.121689673	0.071969271	0.083410343	0.06688393	0.107275791		0.089580271	0.104584832	0.129765904	0.131369577	0.12455811	0.065408818	0.052279694	0.06323224	0.051075311	0.057169885	0.086988868	0.113263302	0.092821672	0.110998035
Ornithine (133.1/70)	0.002984726	0.003722119	0.006455608	0.006307184		0.009877365	0.008730062	0.007362295	0.006927009	0.008180733	0.006975846	0.004252709	0.007301667	0.003636254		0.00680997	0.007715675	0.00315025	0.004226814	0.007260767	0.004299419	0.004997907	0.007427859	0.00486636	0.004340391	0.010396634	0.004643159	0.00605574	0.009699705
1,4-diaminobutane (89/72)	0.003422929	0.003191182	0.002476074	0.004829163		0.006732833	0.005271271	0.0035086	0.002935338	0.004498239	0.001949545	0.001192245	0.001224848	0.001928042		0.002042438	0.002067875	0.001600597	0.001149476	0.00122436	0.000871299	0.000849304	0.000300356	0.000696674	0.001087915	0.000413961	0.000379734	0.00056327	0.000947116
4-guanidinobutyrate (146.1/87)	0.024435082	0.022059736	0.026076045	0.023664995		0.02297388	0.027854425	0.038078644	0.024830779	0.020563526	0.01979583	0.018826693	0.015834503	0.019481933		0.019705614	0.020127824	0.019377552	0.022734981	0.021599313	0.018456579	0.014636595	0.016764438	0.01324249	0.01542107	0.018779947	0.022539153	0.019805617	0.022705851
3-Methyl-L-histidine (170.1/96)	0.000385206	0.00035435	0.000354167	0.000279199		0.000250462	0.000227484	0.000306568	0.000227809	0.000282483	0.000210519	0.000193365	0.000287825	0.000414811		0.000260999	0.000287697	0.000198939	0.000190495	0.000272774	0.000242351	0.000411103	0.000294828	0.000245907	0.000147639	0.000202164	0.000172568	0.000373972	0.000162802
Carnosine (227.1/110)	0.000227103	0.000165705	0.00019581	0.000240943		0.000242219	0.000212209	0.000105532	0.000139335	0.000141153	0.000168666	0.000143842	0.000130477	0.00023048		0.000263776	0.00015721	0.000180522	0.000132072	0.000163815	0.00014215	0.000147971	9.82E-05	0.000145047	0.000134398	0.000173098	0.00012529	0.000374254	0.000229842
Thiamine (265.1/122.1)	0.010449101	0.006544176	0.008401391	0.007612613		0.010635569	0.009471318	0.009740729	0.00859271	0.007835725	0.009246119	0.005060216	0.005483385	0.007137542		0.009604067	0.00839311	0.007479072	0.007744219	0.006489419	0.007231214	0.004376028	0.005122887	0.002734208	0.003368327	0.009756234	0.007478369	0.005457729	0.007210061
