# Supplementary material for: SLC3A2 N-glycosylation and Golgi remodeling regulate SLC7A amino acid exchangers and stress mitigation
Source: J Biol Chem. 2023 Nov 2;299(12):105416. doi: 10.1016/j.jbc.2023.105416 (PMC10698284; doi:10.1016/j.jbc.2023.105416)
Supplement: Supplemental Table S6 [file mmc7.xlsx]

## Sheet: PNGaseF released Glycan list
Glycan type	Predict Glycan structure	m/z	CS	RT	Observed released glycan Mass(MW)	Theoretical released Mass (MW)	error Δmass (Dalton)
high mannose	N2M3+H1(M4)	537.199	2	7.2-10	1072.38	1072.38	0.0028
high mannose	N2M3+H2(M5)	618.224	2	7.2-10	1234.43	1234.43	0.0014
high mannose	N2M3+H3(M6)	699.251	2	7.2-10	1396.49	1396.49	0.0028
high mannose	N2M3+H3(M6 plus ammonia)	707.768	2	7.2-10	1413.52	1413.51	0.0093
high mannose	N2M3+H3(M6)	1397.49	1	7.2-10	1396.49	1396.49	0.0007
high mannose	N2M3+H4(M7)	780.288	2	7.2-10	1558.56	1558.54	0.0228
high mannose	N2M3+H4(M7 plus ammonia)	788.789	2	7.2-10	1575.56	1575.57	-0.0023
high mannose	N2M3+H4(M7)	1559.55	1	7.2-10	1558.54	1558.54	0.0007
high mannose	N2M3+H5(M8)	861.305	2	7.1-9.8	1720.6	1720.59	0.0036
high mannose	N2M3+H5(M8 plua ammonia)	869.816	2	7.1-9.8	1737.62	1737.62	-0.0009
high mannose	N2M3+H6(M9)	942.328	2	7.1-9.8	1882.64	1882.64	-0.0016
high mannose	N2M3+H6(M9) plus ammonia	950.842	2	7.1-9.8	1899.67	1899.67	-0.0009
high mannose	N2M3+H7(M10)	1023.36	2	7.7-9.8	2044.7	2044.7	0.0006
high mannose	N2M3+H7(M10 plua ammonia)	1031.87	2	7.7-9.8	2061.72	2061.72	0.0001
complex	N2M3+N2H2	821.303	2	8.5-12.5	1640.59	1904-06-27 14:12:46	0.0006
complex	N2FM3+N2H2	894.333	2	9.5-12.5	1786.65	1786.65	0.0029
complex	N2FM3+N2H2F	967.362	2	9.5-13.0	1932.71	1932.71	0.0029
complex	N2M3+N3H3	1003.87	2	9.5-13.0	2005.73	2005.72	0.0056
complex	N2FM3+N3H3	1076.9	2	10.5-15	2151.78	2151.78	-0.0001
complex	N2FM3+N3H3F	1149.94	2	10.5-15.5	2297.86	2297.84	0.0162
complex	N2FM3+N3H3F	766.957	3	10.5-15.5	2297.85	2297.84	0.0092
complex	N2M3+N4H4	1186.45	2	11.5-15.5	2370.88	2370.86	0.023
complex	N2M3+N4H4	791.628	3	11.5-15.5	2371.86	2370.86	1.0061
complex	N2FM3+N4H4	1259.46	2	12.7-16.6	2516.91	2516.91	-0.0005
complex	N2FM3+N4H4	839.98	3	12.7-16.6	2516.92	2516.91	0.003
complex	N2FM3+N4H4F	1332.5	2	12.7-17	2662.99	2662.97	0.0158
complex	N2FM3+N4H4F	889	3	12.7-17	2663.98	2662.97	1.006
complex	N2M3+N5H5	1369.02	2	13.1-16.5	2736.02	2735.99	0.028
complex	N2M3+N5H5	913.01	3	13.1-16.5	2736.01	2735.99	0.0208
complex	N2FM3+N5H5	1442.03	2	13.5-17.5	2882.05	2882.05	0.0045
complex	N2FM3+N5H5	961.688	3	13.5-17.5	2882.04	2882.05	-0.0025
complex	N2FM3+N5H5F	1515.07	2	13.5-17	3028.13	3028.1	0.0208
complex	N2FM3+N5H5F	1010.38	3	13.5-17	3028.12	3028.1	0.0138
complex	N2M3+N6H6	1551.58	2	14-17	3101.15	3101.12	0.033
complex	N2M3+N6H6	1034.72	3	14-17	3101.15	3101.12	0.0261
complex	N2FM3+N6H6	1624.6	2	15-17	3247.19	3247.18	0.0095
complex	N2FM3+N6H6	1083.4	3	15-17	3247.18	3247.18	0.0025
complex	N2FM3+N6H6F	1132.09	3	14.5-17	3393.26	3393.24	0.0188
complex	N2M3+N7H7	1156.43	3	14.5-17	3466.28	3466.25	0.0308
complex	N2FM3+N7H7	1205.11	3	15-17	3612.32	3612.31	0.0075
complex	N2FM3+N7H7F	1253.8	3	15-17	3758.39	3758.37	0.0238
complex	N2M3+N8H8	1278.15	3	15-17	3831.42	3831.39	0.03598
complex	N2FM3+N8H8	1326.83	3	16-17	3977.46	3977.44	0.0125
complex	N2FM3+N8H8F	1375.52	3	16-17	4123.53	4123.5	0.0288
complex	N2M3+N9H9	1399.86	3	16.5-17	4196.56	4196.52	0.0408
complex	N2FM3+N9H9	1448.54	3	16.5-17	4342.59	4342.58	0.0175
complex	N2FM3+N9H9	1087.14	4	16.5-17.2	4344.55	4342.58	1.9717
complex	N2FM3+N9H9F	1497.23	3	16.5-17.2	4488.67	4488.63	0.0338
complex	N2M3+N10H10	1521.57	3	16.5-17.2	4561.7	4561.65	0.0458
complex	N2FM3+N10H10	1570.25	3	16.5-17.2	4707.73	4707.71	0.0225
complex	N2FM3+N10H10	1178.43	4	16.5-17.2	4709.68	4707.71	1.9719
complex	N2FM3+N10H10F	1618.94	3	16.5-17.2	4853.8	4853.77	0.0388
complex	N2FM3+N10H10F	1214.46	4	16.6-17.1	4853.81	4853.77	0.0448
complex	N2M3+N11H11	1643.28	3	16.6-17.1	4926.83	4926.78	0.0508
complex	N2FM3+N11H11	1691.96	3	16.6-17.1	5072.87	5072.84	0.0275
complex	N2FM3+N11H11	1269.71	4	16.6-17.1	5074.81	5072.84	1.9717
complex	N2FM3+N12H12	1360.51	4	16.6-17.1	5438	5437.97	0.0255
complex	N2FM3+N13H13	1451.79	4	16.6-17.1	5803.13	5803.1	0.0305
complex	N2FM3+N14H14	1543.08	4	16.6-17.1	6168.27	6168.24	0.0355
complex	N2FM3+N15H15	1634.36	4	16.6-17.1	6533.4	6533.37	0.0353
incomplete	N2FM3+N1H1	711.767	2	9.5-15	1421.52	1903-11-21 12:25:46	0.0029
incomplete	N2FM3+N2	732.281	2	8.5-12.5	1462.55	1462.54	0.0041
incomplete	N2FM3+N3	833.821	2	8.5-13	1665.63	1665.62	0.0041
incomplete	N2FM3+N2H1	813.308	2	8.01-13.01	1624.6	1624.6	0.0041
incomplete	N2M3F+N3H2	995.874	2	10.5-14	1989.73	1989.73	0.0041
incomplete	N2M3F+N4H2	1097.41	2	10.5-14	2192.81	2192.81	0.0041
incomplete	N2M3F+N4H3	1178.44	2	12.5-14	2354.87	2354.86	0.0041
hybrid	N2M3+N1H2	719.76	2	7.1-10.5	1437.51	1437.51	-0.0058
hybrid	N2FM3+N1H2	792.791	2	7.5-11	1583.57	1583.57	-0.0027
hybrid	N2M3+N1H3	800.796	2	8.2-10.5	1599.58	1904-05-17 13:34:27	0.0133
hybrid	N2FM3+N1H3	873.825	2	9.2-12	1745.64	1904-10-10 14:57:50	0.0133
hybrid	N2FM3+N1H3F	946.851	2	9-12.5	1891.69	1891.68	0.0072
hybrid	N2M3+N1H4	881.819	2	7.5-9.2	1761.62	1761.62	0.0064
hybrid	N2M3+N2H3	902.331	2	9.5-13.5	1802.65	1802.64	0.0038
hybrid	N2FM3+N2H3	975.362	2	10.5-14	1948.71	1948.7	0.0067
hybrid	N2M3+N2H4	983.362	2	11.5-13.5	1964.71	1964.7	0.0131
hybrid	N2FM3+N2H4	1056.39	2	11.5-14	2110.77	2110.76	0.0131
hybrid	N2FM3+N2H4F	1129.42	2	10.5-14.5	2256.83	1906-03-05 19:31:35	0.0122
hybrid	N2M3+N3H5	1165.93	2	12-15.5	2329.85	2329.83	0.0169
hybrid	N2FM3+N3H5	1238.96	2	12.5-16	2475.9	1906-10-10 21:18:34	0.0169
hybrid	N2FM3+N3H5	826.302	3	13-15.5	2475.89	2475.89	-0.0026
hybrid	N2FM3+N3H5F	1311.99	2	13.1-17	2621.97	2621.95	0.0246
hybrid	N2M3+N4H6	1348.5	2	13.5-16.4	2694.99	2694.96	0.0271
hybrid	N2M3+N4H6	899.33	3	13.5-16.4	2694.97	2694.96	0.0062
hybrid	N2FM3+N4H6	1421.53	2	14.1-17	2841.05	2841.02	0.0271
hybrid	N2FM3+N4H6	948.02	3	14.1-17	2841.04	2841.02	0.0201
hybrid	N2FM3+N4H6F	1494.56	2	14.1-17	2987.11	2987.08	0.031
hybrid	N2FM3+N4H6F	996.703	3	14.1-17	2987.09	2987.08	0.0112
hybrid	N2FM3+N5H7	1604.08	2	16.1-17	3206.15	3206.15	0.0015
hybrid	N2FM3+N5H7	1069.73	3	15.1-17	3206.15	3206.15	0.0023
hybrid	N2M3+N6H8	1142.75	3	15.6-17	3425.23	3425.23	0.0024
hybrid	N2FM3+N6H8	1191.44	3	15.6-17	3571.29	3571.28	0.0025
hybrid	N2FM3+N7H9	1313.15	3	16-17	3936.42	3936.42	0.0024
hybrid	N2M3+N8H10	1386.17	3	16.5-17	4155.49	4155.49	0.0022
hybrid	N2FM3+N8H10	1434.86	3	16.5-17	4301.55	4301.55	0.0023
hybrid	N2FM3+N8H10F	1483.55	3	16.5-17	4447.63	4447.61	0.0249
hybrid	N2M3+N9H11	1507.9	3	16.5-17	4520.69	4520.62	0.066
hybrid	N2FM3+N9H11	1556.59	3	16.5-17	4666.75	4666.68	0.0661
hybrid	N2M3+N10H12	1629.62	3	16.5-17	4885.84	4885.76	0.0875
hybrid	N2FM3+N10H12	1678.31	3	16.5-17	5031.9	5031.81	0.0876

## Sheet: combined Fig. 3C,D,E
Fig. 3C
Name	HELA_WtC (5)	HELA_WtC (5)	WtC(1-1)	WtC(1-1)	WtC(1-1)	WtC(2-1)	WtC(2-1)	WtC(2-1)	HELA_KOC (6)	HELA_KOC (6)	KOC(1-2)	KOC(1-2)	KOC(2-2)	KOC(2-2)	KOC(2-2)
Total glycans	100	100	100	100	100	100	100	100	100	100	100	100	100	100	100
Total High Mannose	29.0983	29.4364	28.4093	27.895	26.3903	28.0845	24.9135	23.8986	35.8643	35.4079	28.628	32.2735	33.9746	35.6241	29.7581
Total Complex	62.5984	62.9855	63.0035	63.9835	65.921	64.1315	67.7732	68.7669	56.2402	56.9818	62.0803	58.6604	57.2793	55.5144	62.2593
Total Incomplete complex	2.78868	2.47377	2.61194	2.54595	2.52588	2.44855	2.47096	2.47161	2.8156	2.6743	3.02966	2.99829	2.85779	2.79987	2.80945
Total Hybrid	5.51453	5.10437	5.97532	5.57556	5.16279	5.33542	4.84237	4.86283	5.07988	4.93597	6.26202	6.06777	5.8883	6.06156	5.17309
Fig. 3D
High Mannose	HELA_WtC (5)	HELA_WtC (5)	WtC(1-1)	WtC(1-1)	WtC(1-1)	WtC(2-1)	WtC(2-1)	WtC(2-1)	HELA_KOC (6)	HELA_KOC (6)	KOC(1-2)	KOC(1-2)	KOC(2-2)	KOC(2-2)	KOC(2-2)
N2M3+H1(M4)	1.62982	1.4736	1.03475	0.888935	1.14827	1.00369	0.788151	1.22239	1.68123	1.69769	1.1048	1.01471	1.055	1.00345	1.57896
N2M3+H2(M5)	2.23599	2.09954	1.79543	1.73333	1.84496	1.79852	1.52377	1.94822	2.46259	2.46838	1.76437	1.98411	2.00566	1.95576	2.25574
N2M3+H3(M6)	5.2212	5.0942	5.47112	5.32117	4.93263	5.2323	4.7549	4.67903	6.07103	6.13904	5.73344	5.91649	6.14308	6.49586	5.40966
N2M3+H4(M7)	5.16701	5.25196	5.02397	5.10403	4.95488	5.19454	4.54654	4.63503	6.33522	6.19475	4.98623	5.75839	6.071	6.26492	5.51437
N2M3+H5(M8)	7.13695	7.59186	7.9594	7.89221	7.3012	7.98224	7.14086	6.13797	9.1615	9.02196	7.59402	9.19923	9.76604	10.4083	7.84294
N2M3+H6(M9)	6.49538	6.72575	6.04392	5.91575	5.31532	5.95588	5.25894	4.47348	8.55659	8.33105	6.14294	7.09296	7.62751	8.09068	6.04681
N2M3+H7(M10)	1.212	1.19948	1.08069	1.03956	0.893026	0.917376	0.900319	0.802516	1.59619	1.55502	1.30218	1.30764	1.30633	1.40513	1.10966
Fig. 3E
Complex (combined with 0, 1 and 2 frucose)	HELA_WtC (5)	HELA_WtC (5)	WtC(1-1)	WtC(1-1)	WtC(1-1)	WtC(2-1)	WtC(2-1)	WtC(2-1)	HELA_KOC (6)	HELA_KOC (6)	KOC(1-2)	KOC(1-2)	KOC(2-2)	KOC(2-2)	KOC(2-2)
N2M3+N2H2	30.1558	28.8139	25.6239	26.9987	30.0944	25.0843	24.6614	29.7448	25.519	25.1672	25.8634	25.5474	25.0833	24.759	27.3769
N2M3+N3H3	11.5742	11.8787	14.2442	13.7345	14.4114	14.7805	16.0105	13.991	11.9388	11.6658	15.0281	14.104	13.9597	13.9665	14.4759
N2M3+N4H4	9.47494	10.2231	10.8332	10.2995	10.5526	10.3546	12.0681	11.9653	10.245	10.4798	11.4224	9.98104	9.79271	9.53436	11.5814
N2M3+N5H5	4.36757	4.21624	4.2189	4.1833	3.77374	4.53231	5.14432	4.67677	2.88326	2.93577	3.19496	2.79246	2.67901	2.37744	2.89468
N2M3+N6H6	3.44627	3.54267	3.52732	3.58152	3.3146	4.03095	4.45121	3.81984	2.25216	2.42287	2.4788	2.16865	2.10525	1.75008	2.19393
N2M3+N7H7	1.50996	1.70766	1.49469	1.66051	1.38856	1.83115	1.88914	1.6759	1.36623	1.60429	1.46308	1.38349	1.30328	1.10663	1.42086
N2M3+N8H8	0.848209	1.08146	1.30015	1.45229	1.0785	1.53529	1.60067	1.20078	0.784359	1.01044	1.09871	1.06752	1.01108	0.849655	0.95038
N2M3+N9H9	0.476024	0.619562	0.653995	0.765863	0.541218	0.736766	0.732386	0.618475	0.503692	0.720056	0.659338	0.68831	0.604894	0.525274	0.615387
N2M3+N10H10	0.427127	0.533712	0.604602	0.71244	0.482891	0.657279	0.659583	0.623686	0.397922	0.543498	0.47951	0.509587	0.418099	0.37053	0.442797
N2M3+N11H11	0.160945	0.188132	0.236532	0.283017	0.147101	0.260811	0.256286	0.203687	0.185422	0.226009	0.207943	0.22001	0.178365	0.154901	0.16849
N2M3+N12H12	0.0828805	0.0969052	0.126175	0.152755	0.0798349	0.148873	0.13381	0.123876	0.0800673	0.106746	0.0856846	0.095641	0.0744847	0.0631905	0.0766525
N2M3+N13H13	0.0419518	0.0491741	0.0702981	0.0819839	0.0325978	0.0847899	0.0771967	0.0708059	0.0471177	0.0586476	0.0498682	0.0557876	0.0392715	0.0324504	0.0409034
N2M3+N14H14	0.0226006	0.0248838	0.0448069	0.0519691	0.0160896	0.0582331	0.0511452	0.0378851	0.0257457	0.0283761	0.0286718	0.0304619	0.0198459	0.0156796	0.017171
N2M3+N15H15	0.0100166	0.00934064	0.0247916	0.0251677	0.00754698	0.0356014	0.0374141	0.0141978	0.0113378	0.0123764	0.01992	0.0160465	0.0100139	0.00872572	0.00384504
Incomplete complex (combined with 0, 1 and 2 frucose)	HELA_WtC (5)	HELA_WtC (5)	WtC(1-1)	WtC(1-1)	WtC(1-1)	WtC(2-1)	WtC(2-1)	WtC(2-1)	HELA_KOC (6)	HELA_KOC (6)	KOC(1-2)	KOC(1-2)	KOC(2-2)	KOC(2-2)	KOC(2-2)
N2M3+N1H1	1.11248	0.974421	0.908912	0.942284	1.06159	0.934764	0.976891	1.10306	0.808153	0.863154	0.894565	0.901695	0.871042	0.860943	0.976136
N2M3+N2	0.576511	0.487172	0.609954	0.559729	0.572322	0.510249	0.473443	0.556903	0.761424	0.706296	0.754611	0.812487	0.730944	0.718837	0.763553
N2M3+N3	0.287529	0.268264	0.299405	0.276665	0.278878	0.25159	0.233633	0.243309	0.415046	0.401011	0.443478	0.400564	0.384586	0.362838	0.357717
N2M3+N2H1	0.561773	0.486578	0.404749	0.418244	0.432133	0.380118	0.366169	0.430586	0.456104	0.400021	0.418758	0.452391	0.420784	0.41016	0.466078
N2M3+N3H2	0.16957	0.168298	0.176291	0.165402	0.119482	0.16495	0.185466	0.103836	0.201725	0.169728	0.220678	0.186273	0.198822	0.192828	0.136864
N2M3+N4H2	0.0512638	0.0411485	0.126962	0.112375	0.0352529	0.123687	0.141595	0.0226085	0.104982	0.0756788	0.180227	0.148428	0.149898	0.149035	0.0621452
N2M3+N4H3	0.0295508	0.0478902	0.0856684	0.0712491	0.0262196	0.0831955	0.0937666	0.0112997	0.0681668	0.0584124	0.117344	0.096449	0.101716	0.105225	0.0469607
Hybrid (combined with 0, 1 and 2 frucose)	HELA_WtC (5)	HELA_WtC (5)	WtC(1-1)	WtC(1-1)	WtC(1-1)	WtC(2-1)	WtC(2-1)	WtC(2-1)	HELA_KOC (6)	HELA_KOC (6)	KOC(1-2)	KOC(1-2)	KOC(2-2)	KOC(2-2)	KOC(2-2)
N2M3+N1H2	1.97842	1.99772	2.33094	2.16546	1.9988	2.09312	1.95798	1.78838	1.96934	1.95853	2.3719	2.40253	2.32284	2.49318	2.06704
N2M3+N1H3	3.05164	2.66438	3.11489	2.93903	2.80424	2.74545	2.37605	2.74207	2.5802	2.52251	3.31497	3.11322	3.0388	3.05453	2.7503
N2M3+N1H4	0.158139	0.146956	0.173263	0.153653	0.134958	0.15296	0.148333	0.115968	0.17407	0.171623	0.148134	0.157254	0.160718	0.181591	0.13016
N2M3+N2H3	0.281715	0.266262	0.263212	0.244199	0.164937	0.268389	0.24448	0.150699	0.298845	0.253133	0.298467	0.320763	0.287088	0.254103	0.191673
N2M3+N2H4	0.0318123	0.0179869	0.0548532	0.0423834	0.00589473	0.0411962	0.0568625	0.000630808	0.0387693	0.0204509	0.0775782	0.0462137	0.0562979	0.0561374	0.00228746
N2M3+N3H5	0.00747419	0.00689687	0.0210982	0.0160022	0.00222946	0.0184544	0.025738	0.00280664	0.00972794	0.004804	0.0283374	0.0174072	0.0146931	0.0155086	0.00161778
N2M3+N4H6	0.000376091	0.00124516	0.00116769	0.000749098	0	0.00113637	0.00123652	0	0.000973506	0.00132087	0.00255652	0.000634813	0.00108512	0.000396779	0
N2M3+N5H7	0.000822387	0.000259893	0.00187757	0.00155582	0.00857874	0.0015828	0.0047346	0.00216669	0.00109223	0.000728289	0.00294485	0.00155818	0.000834229	0.000543861	0.000684733
N2M3+N6H8	0.000308395	0.000135765	0.00109568	0.000935525	0.0103825	0.00274526	0.00870291	0.0134847	0.000287303	0.000176418	0.00123691	0.000689485	0.000260304	0.00167605	0.00498877
N2M3+N7H9	0.00225655	0.0012568	0.00460904	0.00409123	0.021133	0.00282063	0.00257754	0.0389181	0.00154574	0.000379977	0.00491887	0.00262733	0.00184408	0.00167263	0.0186533
N2M3+N8H10	0.000980345	0.000682704	0.00478136	0.00335908	0.0043507	0.00401207	0.00947419	0.00580526	0.00165496	0.000863995	0.00647219	0.00330467	0.00191622	0.00123138	0.0028819
N2M3+N9H11	0.000596732	0.000585729	0.00277777	0.0039048	0.00386007	0.00344389	0.00578204	0.00158159	0.00253112	0.00110827	0.00343565	0.00156729	0.00192249	0.000865389	0.00280665
N2M3+N10H12	0	0	0.000751026	0.000237271	0.00343438	0.00010436	0.000425443	0.000319975	0.000842914	0.000339265	0.00107331	0	0	0.000112877	0

## Sheet: Glycan with 1 fucose
name	HELA_WtC (5)	HELA_WtC (5)	WtC(1-1)	WtC(1-1)	WtC(1-1)	WtC(2-1)	WtC(2-1)	WtC(2-1)	HELA_KOC (6)	HELA_KOC (6)	KOC(1-2)	KOC(1-2)	KOC(2-2)	KOC(2-2)	KOC(2-2)
Total Complex	62.5984	62.9855	63.0035	63.9835	65.921	64.1315	67.7732	68.7669	56.2402	56.9818	62.0803	58.6604	57.2793	55.5144	62.2593
Total Complex (with 1 frucose)	39.0157	39.4542	37.7949	38.9107	40.3505	38.5364	41.9984	42.1943	35.6758	36.3209	39.076	36.5897	34.528	33.7986	39.4028
N2FM3+N2H2	19.2446	17.8873	14.7006	16.0773	17.9441	14.5602	15.1762	17.7858	15.1658	14.9545	15.05	14.8415	14.1302	13.9661	16.0839
N2FM3+N3H3	6.55453	7.18082	8.8779	8.341	8.71516	9.03446	9.92398	8.3851	6.85743	6.71023	9.17805	8.34497	7.99643	8.05916	8.53151
N2FM3+N4H4	6.46124	6.98997	7.1585	6.89472	7.27962	6.82309	8.22767	8.28891	7.82626	7.93888	8.47008	7.40493	6.84784	7.00978	8.74816
N2FM3+N5H5	2.34714	2.34393	2.05976	2.11555	1.98115	2.28423	2.58896	2.42471	2.0108	2.09158	2.07062	1.85753	1.80328	1.57526	2.0174
N2FM3+N6H6	2.0333	2.16797	2.01162	2.05054	2.01227	2.37255	2.63315	2.27027	1.54171	1.63976	1.61268	1.41768	1.37631	1.13976	1.49364
N2FM3+N7H7	0.834534	0.964432	0.814421	0.905727	0.744012	0.985524	1.00998	0.911115	0.809081	0.985018	0.877802	0.834718	0.771157	0.660316	0.861304
N2FM3+N8H8	0.553093	0.700986	0.812127	0.917062	0.672504	0.943959	0.966608	0.739874	0.469413	0.642025	0.665906	0.65557	0.603687	0.514058	0.583114
N2FM3+N9H9	0.376465	0.485158	0.45462	0.539466	0.395791	0.509267	0.491466	0.484369	0.380047	0.555128	0.452696	0.479721	0.409663	0.362403	0.468019
N2FM3+N10H10	0.299637	0.373272	0.420153	0.495676	0.334643	0.453605	0.448078	0.457455	0.280567	0.387129	0.3269	0.355337	0.284968	0.252003	0.319334
N2FM3+N11H11	0.153628	0.180024	0.219091	0.261805	0.135254	0.24207	0.232792	0.199939	0.170366	0.210593	0.187118	0.199835	0.160859	0.139687	0.157835
N2FM3+N12H12	0.0828805	0.0969052	0.126175	0.152755	0.0798349	0.148873	0.13381	0.123876	0.0800673	0.106746	0.0856846	0.095641	0.0744847	0.0631905	0.0766525
N2FM3+N13H13	0.0419518	0.0491741	0.0702981	0.0819839	0.0325978	0.0847899	0.0771967	0.0708059	0.0471177	0.0586476	0.0498682	0.0557876	0.0392715	0.0324504	0.0409034
N2FM3+N14H14	0.0226006	0.0248838	0.0448069	0.0519691	0.0160896	0.0582331	0.0511452	0.0378851	0.0257457	0.0283761	0.0286718	0.0304619	0.0198459	0.0156796	0.017171
N2FM3+N15H15	0.0100166	0.00934064	0.0247916	0.0251677	0.00754698	0.0356014	0.0374141	0.0141978	0.0113378	0.0123764	0.01992	0.0160465	0.0100139	0.00872572	0.00384504
name	HELA_WtC (5)	HELA_WtC (5)	WtC(1-1)	WtC(1-1)	WtC(1-1)	WtC(2-1)	WtC(2-1)	WtC(2-1)	HELA_KOC (6)	HELA_KOC (6)	KOC(1-2)	KOC(1-2)	KOC(2-2)	KOC(2-2)	KOC(2-2)
Total Incomplete complex	2.78868	2.47377	2.61194	2.54595	2.52588	2.44855	2.47096	2.47161	2.8156	2.6743	3.02966	2.99829	2.85779	2.79987	2.80945
Total Incomplete complex (with 1 frucose)	2.78868	2.47377	2.61194	2.54595	2.52588	2.44855	2.47096	2.47161	2.8156	2.6743	3.02966	2.99829	2.85779	2.79987	2.80945
N2FM3+N1H1	1.11248	0.974421	0.908912	0.942284	1.06159	0.934764	0.976891	1.10306	0.808153	0.863154	0.894565	0.901695	0.871042	0.860943	0.976136
N2FM3+N2	0.576511	0.487172	0.609954	0.559729	0.572322	0.510249	0.473443	0.556903	0.761424	0.706296	0.754611	0.812487	0.730944	0.718837	0.763553
N2FM3+N3	0.287529	0.268264	0.299405	0.276665	0.278878	0.25159	0.233633	0.243309	0.415046	0.401011	0.443478	0.400564	0.384586	0.362838	0.357717
N2FM3+N2H1	0.561773	0.486578	0.404749	0.418244	0.432133	0.380118	0.366169	0.430586	0.456104	0.400021	0.418758	0.452391	0.420784	0.41016	0.466078
N2FM3F+N3H2	0.16957	0.168298	0.176291	0.165402	0.119482	0.16495	0.185466	0.103836	0.201725	0.169728	0.220678	0.186273	0.198822	0.192828	0.136864
N2FM3F+N4H2	0.0512638	0.0411485	0.126962	0.112375	0.0352529	0.123687	0.141595	0.0226085	0.104982	0.0756788	0.180227	0.148428	0.149898	0.149035	0.0621452
N2M3F+N4H3	0.0295508	0.0478902	0.0856684	0.0712491	0.0262196	0.0831955	0.0937666	0.0112997	0.0681668	0.0584124	0.117344	0.096449	0.101716	0.105225	0.0469607
name	HELA_WtC (5)	HELA_WtC (5)	WtC(1-1)	WtC(1-1)	WtC(1-1)	WtC(2-1)	WtC(2-1)	WtC(2-1)	HELA_KOC (6)	HELA_KOC (6)	KOC(1-2)	KOC(1-2)	KOC(2-2)	KOC(2-2)	KOC(2-2)
Total Hybrid	5.51453	5.10437	5.97532	5.57556	5.16279	5.33542	4.84237	4.86283	5.07988	4.93597	6.26202	6.06777	5.8883	6.06156	5.17309
Total Hybrid (with 1 frucose)	1.21734	1.12707	1.03547	0.995334	0.883567	0.979123	0.767327	0.829778	0.959371	0.869075	0.94209	0.940437	0.900183	0.882454	0.727939
N2FM3+N1H2	0.575653	0.547079	0.49524	0.480721	0.44976	0.461029	0.400177	0.41679	0.419538	0.399012	0.386659	0.405196	0.391529	0.398832	0.353917
N2FM3+N1H3	0.333754	0.298935	0.227672	0.233803	0.231655	0.216591	0.0632591	0.219859	0.214962	0.202121	0.193583	0.17868	0.183794	0.190392	0.161913
N2FM3+N2H3	0.281715	0.266262	0.263212	0.244199	0.164937	0.268389	0.24448	0.150699	0.298845	0.253133	0.298467	0.320763	0.287088	0.254103	0.191673
N2FM3+N2H4	0.0211063	0.0113034	0.0352416	0.02772	0.00480525	0.0229274	0.0386108	0	0.0189976	0.0116662	0.0452442	0.0280745	0.0327294	0.0345335	0.000842749
N2FM3+N3H5	0.000774748	0.000290925	0.0035005	0.000511827	0	0.000553689	0.00126886	0.000310833	0.000591227	0.000389024	0.00408827	0.00170701	0.000577061	0	0
N2FM3+N4H6	0.000185538	0.000985267	0.000514402	0.000142363	0	0.000800096	0.000218941	0	0.000695701	0.000963513	0.00199379	0.000130607	0.000630376	0.000277061	0
N2FM3+N5H7	0.000822387	0.000259893	0.00187757	0.00155582	0.00857874	0.0015828	0.0047346	0.00216669	0.00109223	0.000728289	0.00294485	0.00155818	0.000834229	0.000543861	0.000684733
N2FM3+N6H8	9.77838e-05	0	9.25923e-05	0.000125415	0.000266958	0.00182051	0.00760572	0	8.7853e-05	0	0.00012405	0.000154906	0.000119176	0.00103984	0
N2FM3+N7H9	0.00225655	0.0012568	0.00460904	0.00409123	0.021133	0.00282063	0.00257754	0.0389181	0.00154574	0.000379977	0.00491887	0.00262733	0.00184408	0.00167263	0.0186533
N2FM3+N8H10	0.000769734	0.000550818	0.00312499	0.00234559	0	0.00260901	0.00449327	0.00103306	0.00157423	0.000683054	0.00396961	0.00154603	0.00103808	0.000947481	0.000255834
N2FM3+N9H11	0.000208104	0.000143523	0.000293209	0	0	0	0.00116188	0	0.000807298	0	-0.000451256	0	0	0	0
N2FM3+N10H12	0	0	9.25923e-05	0.000118635	0.00243148	0	-0.0012614	0	0.000633966	0	0.000548338	0	0	0.000112877	0

## Sheet: glycan without frucose
name	HELA_WtC (5)	HELA_WtC (5)	WtC(1-1)	WtC(1-1)	WtC(1-1)	WtC(2-1)	WtC(2-1)	WtC(2-1)	HELA_KOC (6)	HELA_KOC (6)	KOC(1-2)	KOC(1-2)	KOC(2-2)	KOC(2-2)	KOC(2-2)
Total Complex without frucose	18.6012	18.3511	20.6304	20.5796	21.7971	20.892	20.6786	22.6217	17.1449	17.0866	19.1163	18.6412	19.5941	18.7678	20.0354
N2M3+N2H2	9.1489	9.13222	9.53201	9.6173	10.7607	9.20085	8.13399	10.6101	9.34354	9.1748	9.72161	9.74447	10.0528	9.90783	10.4037
N2M3+N3H3	4.09927	3.73973	4.40063	4.51889	4.99273	4.79064	5.04303	4.87481	4.38171	4.26798	4.99307	5.03313	5.29172	5.23498	5.41343
N2M3+N4H4	2.29082	2.55943	3.12094	2.87384	2.88463	2.97783	3.19654	3.20216	1.88327	2.00801	2.40009	2.09553	2.52857	2.10789	2.42267
N2M3+N5H5	1.61007	1.47587	1.85597	1.76288	1.57213	1.90374	2.15261	1.99079	0.588765	0.593149	0.843129	0.701456	0.662268	0.622187	0.696938
N2M3+N6H6	0.841765	0.775645	0.942451	0.955656	0.86252	1.04822	1.12767	1.09178	0.359074	0.409231	0.47373	0.425054	0.411827	0.359027	0.453865
N2M3+N7H7	0.448341	0.470818	0.488905	0.537127	0.47222	0.60489	0.630145	0.559179	0.378492	0.401568	0.400823	0.377987	0.376215	0.313545	0.396461
N2M3+N8H8	0.162005	0.19741	0.289531	0.313899	0.252239	0.365838	0.394642	0.292923	0.210021	0.231858	0.283879	0.263623	0.270692	0.222384	0.248317
N2M3+N9H9	0	0	0	0	0	0	0	0	0	0	0	0	0	0	0
N2M3+N10H10	0	0	0	0	0	0	0	0	0	0	0	0	0	0	0
N2M3+N11H11	0	0	0	0	0	0	0	0	0	0	0	0	0	0	0
N2M3+N12H12	0	0	0	0	0	0	0	0	0	0	0	0	0	0	0
N2M3+N13H13	0	0	0	0	0	0	0	0	0	0	0	0	0	0	0
N2M3+N14H14	0	0	0	0	0	0	0	0	0	0	0	0	0	0	0
N2M3+N15H15	0	0	0	0	0	0	0	0	0	0	0	0	0	0	0
name	HELA_WtC (5)	HELA_WtC (5)	WtC(1-1)	WtC(1-1)	WtC(1-1)	WtC(2-1)	WtC(2-1)	WtC(2-1)	HELA_KOC (6)	HELA_KOC (6)	KOC(1-2)	KOC(1-2)	KOC(2-2)	KOC(2-2)	KOC(2-2)
Total Incomplete complex without frucose	0	0	0	0	0	0	0	0	0	0	0	0	0	0	0
N2M3+N1H1	0	0	0	0	0	0	0	0	0	0	0	0	0	0	0
N2M3+N2	0	0	0	0	0	0	0	0	0	0	0	0	0	0	0
N2M3+N3	0	0	0	0	0	0	0	0	0	0	0	0	0	0	0
N2M3+N2H1	0	0	0	0	0	0	0	0	0	0	0	0	0	0	0
N2M3+N3H2	0	0	0	0	0	0	0	0	0	0	0	0	0	0	0
N2M3+N4H2	0	0	0	0	0	0	0	0	0	0	0	0	0	0	0
N2M3+N4H3	0	0	0	0	0	0	0	0	0	0	0	0	0	0	0
name	HELA_WtC (5)	HELA_WtC (5)	WtC(1-1)	WtC(1-1)	WtC(1-1)	WtC(2-1)	WtC(2-1)	WtC(2-1)	HELA_KOC (6)	HELA_KOC (6)	KOC(1-2)	KOC(1-2)	KOC(2-2)	KOC(2-2)	KOC(2-2)
Total Hybrid without frucose	4.28946	3.97403	4.9339	4.57278	4.27922	4.34896	4.06923	4.03274	4.11688	4.06546	5.30988	5.11917	4.98402	5.17449	4.44515
N2M3+N1H2	1.40276	1.45064	1.8357	1.68474	1.54904	1.63209	1.5578	1.37159	1.54981	1.55952	1.98524	1.99734	1.93131	2.09435	1.71313
N2M3+N1H3	2.71036	2.36311	2.88246	2.69941	2.57258	2.52405	2.30921	2.52221	2.36168	2.31915	3.11366	2.92824	2.85148	2.86023	2.58838
N2M3+N1H4	0.158139	0.146956	0.173263	0.153653	0.134958	0.15296	0.148333	0.115968	0.17407	0.171623	0.148134	0.157254	0.160718	0.181591	0.13016
N2M3+N2H3	0	0	0	0	0	0	0	0	0	0	0	0	0	0	0
N2M3+N2H4	0.0105857	0.00638096	0.0195061	0.014521	0.00108948	0.0181587	0.0181597	0.000630808	0.0196909	0.00878471	0.0322387	0.018036	0.0234494	0.0214842	0.00144471
N2M3+N3H5	0.00669944	0.00610555	0.0170215	0.014321	0.00222946	0.0157178	0.0225087	0.00249581	0.00913671	0.00422951	0.02225	0.0142939	0.0140125	0.0149271	0.00161778
N2M3+N4H6	0.000190553	0.000259893	0.000334361	0.000288115	0	0.000223215	0.00101758	0	0.000277805	0.000357359	0.00040631	0.000270327	0.000219534	0.000119718	0
N2M3+N5H7	0	0	0	0	0	0	0	0	0	0	0	0	0	0	0
N2M3+N6H8	0.000210611	0.000135765	0.00100308	0.000810111	0.0101156	0.000924748	0.00109719	0.0134847	0.00019945	0.000176418	0.00111286	0.000534579	0.000141129	0.000636215	0.00498877
N2FM3+N7H9	0	0	0	0	0	0	0	0	0	0	0	0	0	0	0
N2M3+N8H10	0.000117842	0	0.0014609	0.00101349	0.0043507	0.00128711	0.0047968	0.00446137	8.07298e-05	0.000180941	0.00242887	0.00163107	0.000768369	0.000283902	0.00262607
N2M3+N9H11	0.000388628	0.000442206	0.00248456	0.0039048	0.00386007	0.00344389	0.00462016	0.00158159	0.00172382	0.00110827	0.00388691	0.00156729	0.00192249	0.000865389	0.00280665
N2M3+N10H12	0	0	0.000658434	0.000118635	0.0010029	0.00010436	0.00168684	0.000319975	0.000208948	0.000339265	0.000524967	0	0	0	0

## Sheet: Glycan with 2 fucose
Complex (with 2 frucose)	HELA_WtC (5)	HELA_WtC (5)	WtC(1-1)	WtC(1-1)	WtC(1-1)	WtC(2-1)	WtC(2-1)	WtC(2-1)	HELA_KOC (6)	HELA_KOC (6)	KOC(1-2)	KOC(1-2)	KOC(2-2)	KOC(2-2)	KOC(2-2)
Total Complex (with 2 frucose)	4.9816	5.18019	4.57811	4.49317	3.77338	4.70307	5.09611	3.95093	3.41951	3.57431	3.88798	3.42943	3.1572	2.94802	2.82118
N2FM3+N2H2F	1.76221	1.79441	1.3912	1.30408	1.38965	1.32327	1.35123	1.34891	1.00963	1.03796	1.09172	0.961398	0.90034	0.885095	0.889326
N2FM3+N3H3F	0.920394	0.958152	0.965627	0.874608	0.703464	0.955448	1.04346	0.731061	0.699702	0.687587	0.857008	0.725928	0.671504	0.672356	0.530999
N2FM3+N4H4F	0.722875	0.673721	0.553743	0.530911	0.388388	0.553681	0.643919	0.474231	0.535481	0.532877	0.552209	0.480587	0.416302	0.416683	0.410569
N2FM3+N5H5F	0.410353	0.396438	0.303165	0.304876	0.220464	0.344351	0.40276	0.261264	0.283694	0.251047	0.281202	0.233474	0.213462	0.179998	0.180341
N2FM3+N6H6F	0.571208	0.59905	0.573249	0.575331	0.43981	0.610174	0.690389	0.457784	0.351369	0.373879	0.392391	0.325917	0.31712	0.251291	0.246421
N2FM3+N7H7F	0.227082	0.272411	0.191363	0.217659	0.172325	0.240739	0.249018	0.205607	0.178657	0.2177	0.184452	0.170783	0.155904	0.132774	0.163094
N2FM3+N8H8F	0.133111	0.183062	0.198492	0.221333	0.153761	0.225488	0.239417	0.167987	0.104925	0.136552	0.148925	0.14833	0.136697	0.113212	0.118948
N2FM3+N9H9F	0.0995589	0.134404	0.199374	0.226397	0.145427	0.2275	0.24092	0.134106	0.123645	0.164928	0.206643	0.208589	0.195232	0.162871	0.147368
N2FM3+N10H10F	0.12749	0.160439	0.184449	0.216764	0.148248	0.203674	0.211505	0.166232	0.117355	0.15637	0.152611	0.15425	0.133132	0.118528	0.123463
N2FM3+N11H11F	0.00731623	0.00810711	0.0174408	0.021212	0.0118472	0.0187414	0.0234939	0.00374828	0.0150561	0.0154162	0.0208243	0.0201743	0.0175063	0.0152144	0.0106548
N2FM3+N12H12F	0	0	0	0	0	0	0	0	0	0	0	0	0	0	0
N2FM3+N13H13F	0	0	0	0	0	0	0	0	0	0	0	0	0	0	0
N2FM3+N14H14F	0	0	0	0	0	0	0	0	0	0	0	0	0	0	0
N2FM3+N15H15F	0	0	0	0	0	0	0	0	0	0	0	0	0	0	0
Incomplete complex (with 2 frucose)	HELA_WtC (5)	HELA_WtC (5)	WtC(1-1)	WtC(1-1)	WtC(1-1)	WtC(2-1)	WtC(2-1)	WtC(2-1)	HELA_KOC (6)	HELA_KOC (6)	KOC(1-2)	KOC(1-2)	KOC(2-2)	KOC(2-2)	KOC(2-2)
Total Incomplete complex (with 2 frucose)	0	0	0	0	0	0	0	0	0	0	0	0	0	0	0
N2FM3+N1H1F	0	0	0	0	0	0	0	0	0	0	0	0	0	0	0
N2FM3+N1H2F	0	0	0	0	0	0	0	0	0	0	0	0	0	0	0
N2FM3+N2F	0	0	0	0	0	0	0	0	0	0	0	0	0	0	0
N2FM3+N3F	0	0	0	0	0	0	0	0	0	0	0	0	0	0	0
N2FM3+N2H1F	0	0	0	0	0	0	0	0	0	0	0	0	0	0	0
N2FM3+N3H2F	0	0	0	0	0	0	0	0	0	0	0	0	0	0	0
N2FM3+N4H2F	0	0	0	0	0	0	0	0	0	0	0	0	0	0	0
N2FM3+N4H3F	0	0	0	0	0	0	0	0	0	0	0	0	0	0	0
Hybrid ( with 2 frucose)	HELA_WtC (5)	HELA_WtC (5)	WtC(1-1)	WtC(1-1)	WtC(1-1)	WtC(2-1)	WtC(2-1)	WtC(2-1)	HELA_KOC (6)	HELA_KOC (6)	KOC(1-2)	KOC(1-2)	KOC(2-2)	KOC(2-2)	KOC(2-2)
Total Hybrid (with 2 frucose)	0.00773244	0.00327	0.00595163	0.00744692	0	0.00732841	0.00580941	0.000310833	0.00363047	0.00142944	0.0100517	0.00816144	0.00409588	0.00460743	0
N2FM3+N1H3F	0.00751932	0.00233516	0.00475564	0.00581653	0	0.00480637	0.00357272	0	0.00354974	0.00124397	0.00772708	0.00629042	0.00352822	0.00390622	0
N2FM3+N1H4F	0	0	0	0	0	0	0	0	0	0	0	0	0	0	0
N2FM3+N2H3F	0	0	0	0	0	0	0	0	0	0	0	0	0	0	0
N2FM3+N2H4F	0.000120349	0.000302562	0.000105452	0.000142363	0	0.000110158	9.20548e-05	0	8.07298e-05	0	9.5285e-05	0.000103271	0.000119176	0.000119718	0
N2FM3+N3H5F	0	0.000500391	0.00057613	0.00116941	0	0.00218287	0.00196052	0	0	0.000185465	0.00199919	0.00140631	0.000103495	0.000581487	0
N2FM3+N4H6F	0	0	0.000318929	0.000318621	0	0.000113057	0	0	0	0	0.000156411	0.000233878	0.000235215	0	0
N2FM3+N5H7F	0	0	0	0	0	0	0	0	0	0	0	0	0	0	0
N2FM3+N6H8F	0	0	0	0	0	0	0	0	0	0	0	0	0	0	0
N2FM3+N7H9F	0	0	0	0	0	0	0	0	0	0	0	0	0	0	0
N2FM3+N8H10F	9.27692e-05	0.000131886	0.000195473	0	0	0.000115956	0.00018411	0.000310833	0	0	7.37111e-05	0.00012757	0.000109767	0	0
N2FM3+N9H11F	0	0	0	0	0	0	0	0	0	0	0	0	0	0	0
N2FM3+N10H12F	0	0	0	0	0	0	0	0	0	0	0	0	0	0	0
